# Supplementary material for: High-throughput reprogramming of an NRPS condensation domain
Source: Nat Chem Biol. 2024 Feb 2;20(6):761–9. doi: 10.1038/s41589-023-01532-x (PMC11142918; doi:10.1038/s41589-023-01532-x)
Supplement: Supplementary file 3 — Supporting data for Supplementary Figs. 1, 2 and 4–10. [file 41589_2023_1532_MOESM3_ESM.zip]

Archive with 40 entries (40 files):
- Suppl. Fig. 1/desktop.ini
- Suppl. Fig. 1/Source Data Suppl. Fig. 1b-c.pdf
- Suppl. Fig. 1/Source Data Suppl. Fig. 1d.sf3
- Suppl. Fig. 1/Source Data Suppl. Fig. 1e.sf3
- Suppl. Fig. 10/Source Data Suppl. Fig. 10.xlsx
- Suppl. Fig. 2/._Source Data Suppl Fig. 2_6.xls
- Suppl. Fig. 2/._Source Data Suppl. Fig. 2.xls
- Suppl. Fig. 2/._Source Data Suppl. Fig. 2_1.wsp
- Suppl. Fig. 2/._Source Data Suppl. Fig. 2_2.xls
- Suppl. Fig. 2/._Source Data Suppl. Fig. 2_3.xls
- Suppl. Fig. 2/._Source Data Suppl. Fig. 2_4.xls
- Suppl. Fig. 2/._Source Data Suppl. Fig. 2_5.xls
- Suppl. Fig. 2/Source Data Suppl Fig. 2_6.wsp
- Suppl. Fig. 2/Source Data Suppl. Fig. 2.xls
- Suppl. Fig. 2/Source Data Suppl. Fig. 2_1.wsp
- Suppl. Fig. 2/Source Data Suppl. Fig. 2_2.wsp
- Suppl. Fig. 2/Source Data Suppl. Fig. 2_3.wsp
- Suppl. Fig. 2/Source Data Suppl. Fig. 2_4.wsp
- Suppl. Fig. 2/Source Data Suppl. Fig. 2_5.wsp
- Suppl. FIg. 4/Source Data Suppl. Fig. 4.xlsx
- Suppl. Fig. 5/._Source Data Suppl. Fig. 5_1.xls
- Suppl. Fig. 5/._Source Data Suppl. Fig. 5_2.xls
- Suppl. Fig. 5/._Source Data Suppl. Fig. 5_3.xls
- Suppl. Fig. 5/._Source Data Suppl. Fig. 5_4.xls
- Suppl. Fig. 5/._Source Data Suppl. Fig. 5_5.xls
- Suppl. Fig. 5/._Source Data Suppl. Fig. 5_6.xls
- Suppl. Fig. 5/Source Data Suppl. Fig. 5.xls
- Suppl. Fig. 5/Source Data Suppl. Fig. 5_1.wsp
- Suppl. Fig. 5/Source Data Suppl. Fig. 5_2.wsp
- Suppl. Fig. 5/Source Data Suppl. Fig. 5_3.wsp
- Suppl. Fig. 5/Source Data Suppl. Fig. 5_4.wsp
- Suppl. Fig. 5/Source Data Suppl. Fig. 5_5.wsp
- Suppl. Fig. 5/Source Data Suppl. Fig. 5_6.wsp
- Suppl. Fig. 6/Source Data Supplementary Figure 6.clc
- Suppl. Fig. 7/._Source Data Suppl. Fig. 7_1.wsp
- Suppl. Fig. 7/Source Data Suppl. Fig. 7.xls
- Suppl. Fig. 7/Source Data Suppl. Fig. 7_1.wsp
- Suppl. Fig. 7/Source Data Suppl. Fig. 7_2.wsp
- Suppl. Fig. 8/Source Data Suppl. Fig. 8.xlsx
- Suppl. Fig. 9/Source Data Suppl. Fig. 9.xlsx
