# Supplementary material for: High-throughput reprogramming of an NRPS condensation domain
Source: Nat Chem Biol. 2024 Feb 2;20(6):761–9. doi: 10.1038/s41589-023-01532-x (PMC11142918; doi:10.1038/s41589-023-01532-x)
Supplement: Supplementary file 3 — Supporting data for Supplementary Figs. 1, 2 and 4–10. [file 41589_2023_1532_MOESM3_ESM.zip › Suppl. Fig. 10/Source Data Suppl. Fig. 10.xlsx]

## Sheet: panel a
time (min)	TIC Intensity (%)
0.503	659000000
0.511	688000000
0.518	754000000
0.525	705000000
0.533	705000000
0.54	673000000
0.547	550000000
0.555	673000000
0.562	603000000
0.569	600000000
0.577	544000000
0.584	629000000
0.591	507000000
0.599	565000000
0.606	496000000
0.613	477000000
0.621	462000000
0.628	520000000
0.635	411000000
0.643	445000000
0.65	492000000
0.657	393000000
0.665	417000000
0.672	449000000
0.679	382000000
0.687	402000000
0.694	409000000
0.701	342000000
0.709	412000000
0.716	360000000
0.723	377000000
0.731	327000000
0.738	344000000
0.745	315000000
0.753	355000000
0.76	335000000
0.768	336000000
0.775	330000000
0.782	354000000
0.79	332000000
0.797	361000000
0.804	356000000
0.812	361000000
0.819	341000000
0.826	345000000
0.834	315000000
0.841	331000000
0.848	340000000
0.856	286000000
0.863	355000000
0.87	306000000
0.878	354000000
0.885	344000000
0.892	394000000
0.9	350000000
0.907	324000000
0.914	388000000
0.922	418000000
0.929	389000000
0.936	372000000
0.944	351000000
0.951	393000000
0.958	368000000
0.966	375000000
0.973	343000000
0.98	372000000
0.988	331000000
0.995	368000000
1.002	345000000
1.01	353000000
1.017	400000000
1.024	371000000
1.032	365000000
1.039	333000000
1.046	383000000
1.054	340000000
1.061	340000000
1.068	340000000
1.076	312000000
1.083	301000000
1.09	379000000
1.098	334000000
1.105	277000000
1.112	339000000
1.12	336000000
1.127	306000000
1.134	298000000
1.142	316000000
1.149	296000000
1.156	256000000
1.164	309000000
1.171	269000000
1.178	280000000
1.186	272000000
1.193	297000000
1.2	294000000
1.208	306000000
1.215	281000000
1.222	276000000
1.23	251000000
1.237	269000000
1.244	283000000
1.252	240000000
1.259	272000000
1.266	292000000
1.274	329000000
1.281	239000000
1.288	273000000
1.296	275000000
1.303	285000000
1.311	263000000
1.318	264000000
1.325	308000000
1.333	287000000
1.34	302000000
1.347	280000000
1.355	314000000
1.362	291000000
1.369	261000000
1.377	252000000
1.384	285000000
1.391	254000000
1.399	284000000
1.406	254000000
1.413	309000000
1.421	270000000
1.428	298000000
1.435	283000000
1.443	321000000
1.45	272000000
1.457	279000000
1.465	261000000
1.472	293000000
1.479	295000000
1.487	285000000
1.494	282000000
1.501	264000000
1.509	281000000
1.516	239000000
1.523	270000000
1.531	281000000
1.538	261000000
1.545	337000000
1.553	466000000
1.56	503000000
1.567	582000000
1.575	687000000
1.582	646000000
1.589	588000000
1.597	682000000
1.604	595000000
1.611	596000000
1.619	591000000
1.626	484000000
1.633	440000000
1.641	391000000
1.648	332000000
1.655	274000000
1.663	289000000
1.67	307000000
1.677	228000000
1.685	286000000
1.692	224000000
1.699	247000000
1.707	263000000
1.714	265000000
1.721	265000000
1.729	286000000
1.736	285000000
1.743	265000000
1.751	286000000
1.758	233000000
1.765	243000000
1.773	250000000
1.78	234000000
1.787	228000000
1.795	239000000
1.802	258000000
1.809	235000000
1.817	244000000
1.824	241000000
1.831	239000000
1.839	247000000
1.846	239000000
1.853	263000000
1.861	282000000
1.868	264000000
1.876	262000000
1.883	272000000
1.89	244000000
1.898	246000000
1.905	280000000
1.912	265000000
1.92	211000000
1.927	242000000
1.934	226000000
1.942	215000000
1.949	246000000
1.956	243000000
1.964	237000000
1.971	261000000
1.978	264000000
1.986	240000000
1.993	235000000
2	258000000
2.008	232000000
2.015	270000000
2.022	282000000
2.03	298000000
2.037	303000000
2.044	295000000
2.052	285000000
2.059	314000000
2.066	313000000
2.074	292000000
2.081	310000000
2.088	339000000
2.096	356000000
2.103	428000000
2.11	424000000
2.118	432000000
2.125	450000000
2.132	453000000
2.14	448000000
2.147	422000000
2.154	458000000
2.162	391000000
2.169	415000000
2.176	406000000
2.184	359000000
2.191	413000000
2.198	441000000
2.206	384000000
2.213	433000000
2.22	360000000
2.228	361000000
2.235	371000000
2.242	392000000
2.25	313000000
2.257	415000000
2.264	487000000
2.272	439000000
2.279	462000000
2.286	409000000
2.294	430000000
2.301	429000000
2.308	405000000
2.316	353000000
2.323	432000000
2.33	365000000
2.338	327000000
2.345	392000000
2.352	397000000
2.36	346000000
2.367	389000000
2.374	436000000
2.382	417000000
2.389	487000000
2.396	438000000
2.404	439000000
2.411	529000000
2.418	504000000
2.426	448000000
2.433	545000000
2.44	579000000
2.448	524000000
2.455	557000000
2.462	583000000
2.47	535000000
2.477	665000000
2.484	516000000
2.492	550000000
2.499	604000000

## Sheet: panel b
retention time (s)	TIC
0.395	121043
0.522	126156
0.654	123551
1.385	126528
2.082	120801
2.223	124409
2.353	121971
2.482	124730
2.623	124803
2.754	127061
3.467	125333
4.167	124454
4.294	121134
4.423	123563
4.558	125949
4.7	121838
4.844	119867
4.98	128569
5.118	124937
5.26	125973
5.392	122368
5.523	122234
5.65	126995
5.784	127102
5.915	125156
6.052	126748
6.181	122656
6.323	122915
6.457	127132
6.584	127475
6.711	124360
6.851	124263
6.986	125663
7.13	126773
7.257	124245
7.397	127350
7.526	123420
7.653	128431
7.783	125195
7.914	126789
8.052	121110
8.181	127357
8.307	126974
8.449	125468
8.579	124923
8.709	124989
8.844	118169
8.99	123509
9.117	128102
9.247	121129
9.375	126602
9.501	121993
9.631	126052
9.766	124485
9.892	119235
10.021	126032
10.159	123179
10.293	121184
10.435	124457
10.58	123175
10.712	123771
10.842	122946
10.972	121834
11.218	123769
11.345	123354
11.487	126387
11.62	124513
11.748	123929
11.875	123326
12.016	122427
12.159	122453
12.295	122397
12.422	123617
12.561	119894
12.69	121355
12.821	125857
12.948	124336
13.196	121682
13.337	121347
13.465	120577
13.603	123274
14.091	118307
14.362	119373
14.489	125333
14.616	120860
14.749	126754
14.892	119019
15.03	120445
15.158	125436
15.294	125543
15.426	126635
15.554	122876
15.685	118588
15.829	124330
15.962	124808
16.093	126273
16.221	125123
16.954	124870
18.226	125748
18.924	124253
19.054	126108
19.185	119079
19.316	124313
19.453	122947
19.587	122009
19.729	127736
19.86	119784
19.991	119650
20.119	123478
20.256	121871
20.392	125293
20.532	120238
20.67	122795
20.81	119367
20.938	123415
21.065	122955
21.198	123915
21.325	118416
21.453	122349
21.588	128191
21.726	123080
21.864	124774
21.992	125241
22.132	120741
22.269	122793
22.396	128483
22.53	125127
22.673	119031
22.807	120076
22.949	120579
23.075	121514
23.213	125433
23.345	119737
23.476	122249
23.611	119643
23.751	119451
23.886	121356
24.018	122556
24.156	125668
24.295	124019
24.422	127622
24.55	120785
24.687	127516
25.409	125047
26.105	122439
26.248	120734
26.375	119737
26.503	120032
26.639	124645
26.768	122085
27.48	122924
28.177	121403
28.308	124084
28.44	123126
28.571	125371
28.707	120791
28.838	123010
28.975	124456
29.12	119603
29.248	119807
29.38	123260
29.508	123428
29.652	122890
29.787	122524
29.915	120353
30.063	120352
30.193	125254
30.32	125102
30.447	124468
30.59	121979
30.731	124483
30.863	124281
31.005	123352
31.137	120351
31.265	124831
31.402	117946
31.534	123752
31.663	123448
31.793	125028
31.934	123883
32.654	126886
33.351	122314
33.497	120495
33.627	122001
33.761	120104
33.896	118956
34.028	120156
34.164	129342
34.299	121876
34.432	124937
34.563	123453
34.694	123511
34.831	120048
34.973	125335
35.222	121748
35.355	120760
35.487	122932
35.629	120114
35.762	121283
35.905	127933
36.04	126716
36.759	126624
37.455	122162
37.582	124563
37.709	122299
38.188	121406
38.449	120760
38.585	121270
38.722	120737
38.857	122798
38.984	119190
39.113	120548
39.254	121465
39.392	120059
39.522	124300
39.658	121955
39.798	121337
39.927	124049
40.058	119805
40.196	126429
40.341	126569
40.476	123264
40.612	125138
40.744	123164
40.877	126071
41.012	120629
41.618	121042
42.315	123395
42.451	123391
42.585	123769
42.722	124950
42.864	122403
43.006	123259
43.138	122293
43.266	122713
43.396	125262
43.531	121696
43.659	122298
43.79	121970
43.927	124772
44.064	121896
44.211	125602
44.928	121095
45.625	122004
45.754	124619
45.885	124796
46.014	125590
46.159	123314
46.305	125283
46.431	122820
46.578	125150
46.707	122148
46.839	123972
46.974	124034
47.106	122488
47.25	117495
47.381	118903
47.508	122295
47.644	122601
47.776	123422
48.025	124288
48.166	122503
48.303	120958
48.431	119711
48.561	121753
48.705	122744
48.832	118001
48.974	125328
49.686	121137
50.964	123854
51.775	124237
51.904	124810
52.036	126233
52.168	123648
52.301	124202
52.433	122749
52.568	119475
52.705	128887
52.851	127782
52.981	124521
53.108	123396
53.243	126574
53.383	122714
53.518	122701
53.645	124612
53.786	123799
53.917	122375
54.05	124542
54.18	120781
54.322	126389
54.464	123852
54.593	121869
54.732	120768
54.866	121489
54.994	118968
55.127	121638
55.258	123213
55.4	119777
55.539	120329
55.672	123988
55.813	124823
55.942	123227
56.653	118318
57.35	116778
57.481	120943
57.622	120211
57.753	120030
57.897	119031
58.033	113390
58.166	122669
58.312	122613
58.446	118926
58.58	118278
58.718	120477
58.854	122140
59.001	120693
59.27	121704
59.407	121444
59.659	122389
59.794	117472
59.924	116822
60.059	119883
60.189	117292
60.327	121677
60.58	121846
60.719	126088
60.853	122884
60.982	120655
61.119	121090
61.255	120724
61.399	121766
61.531	120572
61.674	118189
61.809	119830
62.289	126298
62.547	118985
62.689	116791
62.823	121540
62.953	118697
63.083	117636
63.216	119753
63.344	121257
63.472	120261
63.617	122345
63.762	121813
63.895	116319
64.033	120994
64.171	121329
64.304	118757
64.434	117910
64.58	118594
64.725	121268
64.863	123553
65	121590
65.142	117031
65.86	119089
66.556	121936
67.271	119269
67.967	121197
68.096	122400
68.226	117726
68.356	120909
68.484	121403
68.623	117379
68.756	120062
68.901	118913
69.032	121216
69.16	121329
69.288	118086
69.432	119136
70.163	117948
70.859	125148
71.001	117767
71.136	120565
71.273	115967
71.424	117539
72.144	119557
72.838	120655
72.97	121505
73.097	119019
73.812	119698
75.094	125842
75.907	120285
76.039	117480
76.168	118132
76.298	122205
76.443	123369
76.582	120215
76.709	121529
76.852	120597
76.992	118979
77.12	120377
77.251	119986
77.394	122321
77.532	123052
77.666	123564
77.815	125215
77.951	121116
78.08	121945
78.217	124432
78.354	121337
78.495	119429
78.635	116283
78.883	119821
79.015	122512
79.148	122544
79.282	124434
79.425	127018
79.567	122809
79.699	117439
79.829	121339
79.972	122249
80.688	126520
81.387	123840
81.516	125179
81.647	123123
81.779	119189
81.924	121383
82.059	121513
82.187	121392
82.324	120850
82.459	124941
82.587	119985
82.724	118906
82.86	121948
83.001	126033
83.134	125796
83.392	125403
83.532	119254
83.659	122266
83.803	124482
83.943	123206
84.073	118865
84.202	123549
84.345	120676
84.479	120226
84.608	124361
84.736	123022
84.866	121716
85.009	117865
85.156	124153
85.291	122103
85.431	123735
85.56	119313
85.701	125886
85.848	121314
86.213	125467
86.355	117381
86.605	122794
86.747	120092
86.878	123935
87.007	123982
87.152	125250
87.282	120926
87.416	120303
87.546	121540
87.683	124193
87.827	119742
87.957	120939
88.083	123298
88.221	121419
88.348	125130
88.475	125237
88.614	121859
88.755	118369
88.887	122836
89.033	121547
89.174	116681
89.897	123351
90.602	115312
90.731	121286
90.869	122659
91.006	122047
91.147	123098
91.281	123305
91.41	120764
91.67	122090
91.803	120757
91.94	120402
92.071	122664
92.214	120993
92.356	123623
92.484	120480
92.627	120988
92.76	122353
92.893	123017
93.025	118712
93.163	121768
93.302	126697
93.432	122045
93.566	121040
93.705	120526
93.837	125756
93.966	120397
94.095	123875
94.227	122214
94.372	123109
94.502	123592
94.642	124390
94.786	125238
94.919	122337
95.049	123535
95.183	121015
95.327	123801
95.462	121284
95.602	122825
95.743	120788
95.874	119869
96.021	122479
96.167	120961
96.298	121930
96.433	122858
96.565	121274
96.706	124893
96.848	119238
96.979	124829
97.109	122433
97.24	122152
97.37	124909
97.499	127135
97.642	123564
97.79	123036
97.924	122308
98.644	121726
99.922	118341
100.734	120415
100.864	121274
100.994	121849
101.124	122496
101.267	119785
101.413	117803
101.549	124449
101.679	120645
101.812	121069
101.954	118547
102.084	126851
102.216	125140
102.358	123222
102.499	120708
102.641	123157
102.771	119296
102.905	120165
103.045	122928
103.171	121229
103.301	123194
103.437	123739
103.574	124172
103.715	119659
103.842	124141
103.978	126282
104.693	123416
105.392	117821
105.531	118138
105.663	121002
105.798	119471
105.943	120854
106.075	127283
106.206	121120
106.344	125900
106.479	125248
106.606	123853
106.734	122667
106.864	117964
106.998	125520
107.147	119873
107.397	123775
107.531	122789
107.66	126518
107.787	120791
107.942	121615
108.08	121032
108.212	120543
108.345	124087
108.477	117759
108.608	120911
108.744	122097
108.882	121760
109.022	121675
109.163	124879
109.292	120729
109.434	125217
109.574	124736
109.703	122820
109.831	120439
109.972	125090
110.344	124246
110.483	116203
110.748	127064
111.477	120587
112.171	121527
112.311	121211
112.451	118804
112.589	125313
112.719	119386
112.856	118596
113	118486
113.132	120594
113.262	124537
113.974	126242
114.671	117067
115.39	115881
116.086	120466
116.224	118854
116.362	121117
116.496	120975
116.634	116532
116.773	121441
116.902	122735
117.035	119227
117.174	116687
117.315	116237
117.457	119755
117.588	119180
117.734	121694
117.868	120663
117.999	117746
118.129	118829
118.276	121200
118.41	118441
118.544	117465
118.683	116589
118.825	117100
118.958	115502
119.089	118724
119.227	120131
119.366	118870
119.513	119080
119.642	118478
119.786	119832
119.918	117123
120.051	119772
120.184	120606
120.325	121679
120.469	122987
120.609	118913
120.746	116598
120.893	119454
121.021	118145
121.16	117008
121.293	120024
121.426	119507
121.556	119837
121.698	118903
121.843	118970
121.977	116630
122.12	118066
122.265	119842
122.981	121226
123.677	120785
123.809	118542
123.943	116861
124.2	123024
124.343	120060
125.064	119367
125.76	119004
125.901	118457
126.055	118847
126.184	120995
126.324	118740
126.461	120863
126.59	119176
126.726	124093
126.865	119714
127.008	122543
127.141	118535
127.281	121777
127.425	115493
127.554	115203
127.684	116745
127.823	116582
127.969	122337
128.101	116598
128.244	115413
128.973	113136
129.67	119003
129.802	119540
129.935	118243
130.068	116797
130.202	118992
130.346	120070
130.493	118322
130.621	116644
130.768	116438
130.901	121619
131.031	116805
131.744	114055
132.556	114212
132.689	115863
132.821	113782
132.952	119866
133.086	114777
133.219	117748
133.357	112340
133.489	113015
133.623	114680
133.767	114228
133.912	115547
134.06	115409
134.442	113592
134.578	112384
134.833	116491
134.968	118376
135.69	113975
136.384	112935
136.522	108417
136.661	115495
136.798	115285
136.954	119482
137.092	118881
137.228	114431
137.364	112977
138.087	113833
139.369	114163
140.656	114522
141.352	114769
141.501	115538
141.636	115696
142.351	116379
143.054	113152
143.184	115265
143.317	115017
143.457	115160
143.603	110497
143.746	111864
143.889	113776
144.021	113144
144.178	119098
144.315	112742
144.445	115663
144.576	114990
144.716	114486
144.862	110982
144.996	112777
145.127	113111
145.275	112764
145.414	114694
145.547	114307
145.684	114448
145.825	115580
145.971	114415
146.105	113340
146.252	112748
146.389	113621
146.521	111277
146.656	113317
146.8	113439
146.939	114677
147.658	114550
148.353	115444
148.612	111937
148.762	112822
148.9	112257
149.043	107476
149.177	110067
149.31	112365
149.443	112976
150.169	111387
151.445	113304
152.721	109697
154	109835
154.695	110291
155.412	111382
156.689	111304
157.964	113107
159.242	110665
160.518	109418
161.214	107499
161.357	106966
161.851	112129
161.991	107503
162.142	112083
162.275	110972
162.412	114785
162.546	111893
162.68	111232
163.403	111848
164.564	113630
165.261	111059
165.393	112587
165.533	111332
166.25	114732
166.949	111573
167.082	114953
167.213	113724
167.354	112547
168.069	114008
168.764	109794
169.492	113651
170.19	117907
170.335	113901
170.47	113851
170.608	109927
170.752	114151
170.891	113887
171.026	116993
171.173	119372
171.318	115156
171.468	114290
171.615	117421
171.755	113309
171.887	112372
172.041	116865
172.182	115741
172.315	115412
172.461	115222
172.727	113686
172.861	112281
172.999	114138
173.14	115266
173.271	116627
173.404	112998
173.543	114666
173.693	114491
173.841	112908
173.972	115070
174.11	114795
174.246	117124
174.379	115272
174.51	116514
174.652	114740
174.8	115665
174.936	117856
175.075	117045
175.224	113426
175.362	112587
175.494	113228
175.64	116876
175.786	116369
175.922	112075
176.063	118178
176.204	117549
176.343	116740
176.487	114875
176.625	117383
176.756	115478
176.886	112208
177.029	119591
177.177	116272
177.312	115264
177.91	118282
178.049	113963
178.192	116118
178.332	116838
178.465	112484
178.609	111972
178.745	115920
178.885	119052
179.026	120440
179.161	112842
179.302	118981
179.445	114972
180.175	112783
180.872	115379
181.132	120392
181.277	113622
181.431	114059
181.575	115543
181.715	117099
181.85	115822
181.986	116337
182.121	116701
182.25	114713
182.382	112103
182.519	114814
182.667	115232
182.804	120822
182.933	120333
183.064	114264
183.198	117530
183.328	116638
184.045	118631
184.748	115168
184.883	115621
185.014	116215
185.143	113305
185.277	114427
185.418	116896
185.907	117332
186.041	117046
186.172	114168
186.317	116745
186.448	115069
187.173	118728
188.452	114343
189.725	115159
190.422	113988
191.141	114446
191.838	113109
191.975	117725
192.109	117729
192.843	115680
194.119	113119
194.817	117193
194.955	112758
195.084	116379
195.215	109687
195.353	115077
195.501	114172
195.631	116096
195.761	117050
195.898	116557
196.047	114836
196.194	115673
196.323	116466
196.463	113022
196.714	115821
196.851	115107
196.981	118152
197.122	117297
197.256	119450
197.394	113334
197.534	116072
197.668	119028
197.81	115405
197.945	119049
198.081	111946
198.211	114686
198.349	112227
198.495	115148
198.626	114144
198.774	117638
198.921	114704
199.054	115165
199.184	118641
199.321	115909
199.461	115149
199.609	114452
199.74	112635
199.892	120105
200.033	115996
200.166	115435
200.31	115144
200.454	113201
200.592	114807
200.729	114711
200.872	116945
201.022	119759
201.155	115635
201.285	116852
201.423	120440
201.564	114753
201.707	119090
201.837	115580
201.982	115112
202.112	115896
202.245	115182
202.385	111930
202.523	114207
202.667	115848
202.801	117544
202.947	115381
203.079	114508
203.21	113364
203.341	115493
203.484	118465
204.214	117488
205.491	113128
206.302	116649
206.441	111477
206.575	115758
206.722	110241
206.859	111794
206.991	117425
207.127	116895
207.261	113633
207.395	116291
207.646	115112
207.783	117921
207.92	117828
208.055	114796
208.197	116828
208.343	113270
208.491	114950
208.626	117100
208.767	115517
208.914	119650
209.048	113362
209.186	116510
209.332	118660
209.481	115307
209.851	116486
209.989	116388
210.128	115268
210.263	114169
210.41	112417
210.551	114237
210.686	117270
210.831	117775
210.981	112457
211.114	115842
211.246	116218
211.384	116496
211.524	116784
211.666	116055
211.799	118537
211.944	117490
212.079	112169
212.213	116883
212.364	114434
212.511	114360
213.247	114402
213.942	112766
214.081	111781
214.224	113787
214.374	118424
214.508	116209
214.65	115605
215.379	118973
216.076	116885
216.213	114033
216.348	109661
216.489	116518
216.628	118390
216.773	111223
216.909	112779
217.062	116289
217.2	112006
217.333	113103
217.466	113961
217.613	115039
217.761	115469
217.896	111889
218.038	115486
218.181	115347
218.319	111737
218.455	115976
218.605	108558
218.751	115985
218.899	114367
219.053	115596
219.201	114411
219.335	116167
219.475	114281
219.621	112921
219.755	114709
219.895	114485
220.044	119098
220.191	114046
220.326	115440
220.469	115285
220.725	112545
220.858	114196
220.998	114843
221.136	118191
221.278	112316
221.423	114723
221.571	113990
221.707	112736
221.849	115660
221.986	113824
222.12	113062
222.253	116371
222.395	115360
222.537	115419
222.681	115982
222.815	115458
222.956	115938
223.09	115326
223.224	111692
223.367	116587
223.504	117669
223.644	116126
223.779	114516
223.922	114265
224.062	114448
224.199	116698
224.335	116861
224.478	116454
224.616	116674
224.756	115500
224.901	114010
225.051	117341
225.185	118661
225.318	115505
225.457	114812
225.599	116342
225.742	113022
225.89	116342
226.041	117410
226.179	116196
226.318	114889
226.465	114802
226.606	113460
226.741	113114
226.878	114370
227.013	119243
227.154	116069
227.291	114424
227.432	111444
227.574	116060
228.305	114078
229	116928
229.135	112889
229.272	118088
229.413	115208
229.556	115128
229.82	115255
229.956	112423
230.088	114408
230.233	113366
230.372	115260
230.505	113448
230.641	116906
230.789	110842
230.931	114207
231.066	115553
231.206	112134
231.344	115098
231.481	111683
231.743	111185
231.891	112938
232.031	113009
232.171	112056
232.315	113070
233.044	112745
233.741	111752
234.464	114368
235.163	112870
235.299	112827
235.784	116296
235.916	112084
236.065	112270
236.197	112775
236.335	111088
236.469	110287
236.606	113689
237.338	114912
238.035	111691
238.17	107069
238.307	111888
238.439	108772
238.585	108529
238.731	111233
238.87	111383
239.01	113336
239.156	109536
239.289	113080
239.422	111694
239.555	110829
239.695	111590
239.841	108683
239.976	109211
240.116	113976
240.256	109975
240.978	111231
241.682	110668
241.814	113110
241.95	110868
242.083	109195
242.227	107436
242.368	114254
242.511	110078
242.648	109283
242.787	112791
242.935	112324
243.067	107106
243.201	111654
243.351	109356
243.504	111059
243.644	110684
243.777	109835
244.505	112402
245.317	113918
245.458	113196
245.593	113905
246.311	111092
247.007	107131
247.145	114686
247.286	110220
247.422	111724
247.557	109869
247.701	112226
247.836	112963
247.969	109790
248.101	115210
248.244	113310
248.388	113642
248.522	110462
248.666	109707
248.804	109692
248.936	112251
249.069	114044
249.213	109533
249.356	111329
249.495	109276
249.628	109496
249.773	112759
249.91	111986
250.044	114657
250.194	111137
250.341	114721
250.477	112060
250.62	114512
250.759	111497
250.894	109392
251.036	114510
251.181	110130
251.313	111108
251.453	113456
251.59	110208
252.312	115036
253.008	112127
253.159	110717
253.293	111498
253.432	111167
253.584	111613
253.842	111114
253.985	108135
254.127	110336
254.272	113663
254.422	112265
254.575	109971
254.709	113149
254.854	111394
254.999	115365
255.133	111801
255.267	109383
255.412	112246
255.56	114023
255.819	114178
255.957	112516
256.096	111225
256.229	113569
256.954	113603
258.225	109335
258.922	115962
259.058	109264
259.196	113235
259.335	112470
259.818	113596
259.967	111502
260.103	110819
260.242	110272
260.374	112835
260.516	112344
260.657	114136
261.383	113186
262.078	112667
262.212	115567
262.351	113833
262.496	112996
262.643	114434
262.79	114605
262.923	112751
263.066	113302
263.212	117793
263.35	112038
263.482	113285
263.63	117824
263.781	115090
263.926	112846
264.062	111764
264.206	116279
264.346	114158
264.479	114968
264.621	109965
264.774	114160
264.921	112376
265.06	116107
265.2	113824
265.338	112154
265.486	112014
265.621	113071
265.756	116693
265.89	117283
266.033	114862
266.182	115413
266.321	112936
266.453	116229
266.605	116651
266.741	111763
266.874	113703
267.007	113540
267.147	113213
267.287	117207
267.421	112976
267.571	111756
267.713	110933
267.847	116828
267.98	112576
268.112	112979
268.841	110969
269.654	109152
269.789	115465
269.939	113760
270.074	112303
270.206	111939
270.352	112764
270.487	113322
270.624	111443
270.773	113461
271.509	111486
272.206	112063
272.355	117803
272.501	115311
272.633	114881
272.782	111268
272.92	113077
273.056	111312
273.188	114959
273.329	114806
273.473	115931
273.611	111194
273.752	113531
273.895	113317
274.03	114774
274.746	117246
275.443	111230
275.585	110768
275.719	115170
276.436	113756
277.135	116118
277.277	113656
277.996	111869
278.808	116068
278.946	111348
279.082	115412
279.232	117299
279.384	110948
279.516	111151
279.657	112243
279.914	115824
280.046	112400
280.181	112746
280.314	114828
280.467	111198
281.202	113404
282.478	117445
283.174	111997
283.313	113412
283.445	112873
283.937	114975
284.666	112124
285.944	116143
286.639	114748
286.784	112380
286.933	114258
287.067	115790
287.796	116195
288.493	114981
288.625	114188
288.756	117410
288.894	113159
289.04	115814
289.18	113037
289.32	110572
289.453	114243
289.589	112899
289.73	114492
289.862	113735
290.006	113224
290.151	116588
290.3	112367
290.442	115152
290.585	111323
290.727	115192
290.859	111908
290.993	111359
291.14	114611
291.299	114935
291.437	114149
291.569	119030
291.713	116533
291.848	110901
291.98	117123
292.112	112198
292.254	116984
292.985	116231
293.799	116187
293.938	108186
294.069	113794
294.206	117758
294.353	111950
294.502	115603
294.636	113480
294.769	116849
294.907	115084
295.048	117268
295.192	111527
295.324	115256
295.466	110783
295.603	113802
295.735	110947
295.867	113268
296.005	112370
296.152	111735
296.285	115721
296.427	116243
296.576	113403
296.708	113087
296.84	120177
296.988	117724
297.126	116100
297.26	116158
297.394	114097
297.534	113280
297.673	114634
297.81	115644
297.951	116295
298.086	113902
298.218	115892
298.365	113394
298.505	111719
298.64	117230
298.771	111060
298.912	114357
299.05	112789
299.183	116126
299.316	111071
300.035	114958
301.311	114888
302.008	117778
302.274	114732
302.424	114364
302.567	114939
302.704	116713
302.84	115776
302.98	117714
303.112	112346
303.256	115834
303.393	115097
303.529	118483
303.668	114801
303.925	113996
304.059	112830
304.198	112051
304.342	115110
304.489	111872
304.636	112336
304.78	116434
304.913	111673
305.062	111487
305.199	114780
305.335	115300
306.068	115927
306.764	112686
306.904	113904
307.047	112241
307.195	113934
307.33	115278
307.47	115442
307.842	109950
307.975	113536
308.121	112450
308.272	110920
308.421	115932
308.572	111597
308.707	112355
309.437	114021
310.133	114177
310.282	114428
310.416	113688
310.557	116640
310.699	114670
310.849	118969
311.002	117125
311.137	110925
311.277	112297
311.411	116974
311.543	116928
312.259	110358
312.959	110523
313.095	113342
313.232	112042
313.368	110511
313.516	115199
313.657	112591
313.795	112377
313.949	114156
314.084	113056
314.216	111692
314.35	114059
314.49	115480
314.637	113019
314.786	116119
314.919	113079
315.057	114953
315.782	117422
316.479	114302
316.613	114260
316.745	116031
316.883	114515
317.034	113343
317.301	114032
317.45	116621
317.584	117324
317.716	113180
317.853	113631
318.578	113233
319.274	111219
319.408	111698
320.134	111908
320.83	115350
320.978	114749
321.115	117446
321.248	116138
321.389	115392
321.524	116104
321.668	114667
321.808	113808
321.947	116505
322.083	114332
322.221	116044
322.369	119703
322.517	114695
322.669	113523
322.803	116916
322.947	119885
323.085	116258
323.217	114672
323.361	114696
323.509	117603
323.657	118386
323.79	114179
323.933	119337
324.072	119407
324.788	110711
325.485	115216
325.623	116062
325.764	114803
325.896	112290
326.039	113838
326.292	119819
326.434	112067
326.569	113676
327.285	115113
327.982	110596
328.234	113823
328.368	112927
328.508	117868
328.646	117576
328.788	108571
328.928	113578
329.062	115033
329.21	111068
329.342	120046
329.474	117253
329.613	114534
329.757	116713
329.903	115230
330.62	114982
331.315	115356
331.448	112291
331.587	112415
332.078	113986
332.214	113555
332.35	116282
333.066	114301
334.345	116433
335.038	115189
335.76	112276
336.456	114718
336.588	119441
336.719	111739
336.856	114361
337.004	113108
337.145	115328
337.277	113364
337.428	111057
337.563	113974
337.701	113335
338.419	115764
339.114	115383
339.249	111633
339.381	113820
339.513	111629
339.645	112773
339.785	111059
339.921	109795
340.054	111836
340.197	114482
340.335	114446
340.467	114013
340.599	116663
340.73	112405
340.863	114315
340.997	114676
341.129	112990
341.383	114452
341.521	113604
341.659	112380
341.812	113658
341.962	112938
342.096	116246
342.821	113486
343.521	112479
343.678	113951
343.81	110930
343.954	113250
344.087	112143
344.227	109544
344.369	114186
344.501	111826
344.637	114939
344.777	120182
345.493	111010
346.188	113159
346.327	116929
346.466	114444
347.196	115090
347.893	112781
348.03	115589
348.165	113369
348.882	112292
349.58	115995
349.728	112762
349.866	115274
350.002	113877
350.149	110320
350.401	115851
350.551	108205
350.684	112825
350.822	116143
350.961	116947
351.093	112724
351.23	109939
351.373	111923
351.513	113882
351.647	116519
351.801	113708
351.935	110851
352.069	116003
352.319	109427
352.467	113594
352.611	114221
352.744	111940
352.885	113519
353.018	115364
353.162	115350
353.31	112294
353.449	111918
353.582	115499
353.725	118560
353.868	117595
354.017	112634
354.153	113945
354.297	114698
354.43	114119
354.566	112440
354.71	108932
354.848	113201
354.983	113548
355.129	112735
355.278	110297
355.417	110503
355.569	115657
355.713	113099
356.202	110753
356.336	110776
356.483	113596
356.632	114394
356.767	112096
356.903	110588
357.054	111414
357.192	116181
357.91	110093
358.606	111994
358.74	112392
358.879	113176
359.03	113308
359.181	114956
359.331	112942
359.484	108691
359.617	114409
359.758	111304
359.891	111684
360.027	112585
360.172	114794
360.321	114585
360.471	117434
360.607	110378
360.761	112048
360.9	113684
361.038	113252
361.175	117038
361.316	111984
361.463	114124
361.604	111192
361.745	119933
361.888	113132
362.024	116151
362.157	114698
362.301	119531
362.45	116379
362.588	121926
362.721	112193
362.864	115223
363.002	114874
363.135	113712
363.281	115558
364.003	115306
364.699	110566
364.837	117160
364.978	116766
365.11	117545
365.252	112355
365.507	116558
365.648	117905
366.369	113852
367.074	116689
367.208	116362
367.348	114339
367.482	117478
367.641	113381
367.782	118583
367.929	115975
368.075	116241
368.208	119172
368.341	116627
368.485	113864
368.641	114244
368.781	115986
368.913	114270
369.056	118572
369.193	113883
369.325	120859
369.468	116689
369.606	115177
369.748	115514
369.893	118486
370.044	121334
370.181	116903
370.322	116848
370.472	116599
370.606	114547
370.739	117403
370.884	111455
371.031	116775
371.17	118810
371.303	113564
371.443	118328
371.579	115552
371.712	118632
371.845	116109
371.99	114370
372.134	114976
372.271	114768
372.998	113338
373.697	115835
374.414	115889
375.225	118819
375.363	118132
375.498	114984
375.636	116249
375.776	114959
375.922	119173
376.061	117049
376.209	113336
376.466	112318
376.603	116239
376.741	115643
376.884	118430
377.033	121098
377.18	113352
377.33	116443
377.465	117918
377.605	119086
377.744	113215
377.877	115200
378.01	111671
378.148	117464
378.297	118556
378.437	119505
378.586	120260
378.731	115454
378.871	111632
379.003	115621
379.139	116726
379.283	116328
379.427	116135
379.559	114323
379.703	115356
379.837	119627
380.207	115495
380.347	114879
380.486	114405
380.635	118452
380.783	113085
380.916	119906
381.056	115989
381.193	115609
381.326	115424
381.471	120226
381.621	116203
381.77	114646
381.904	116981
382.05	118167
382.189	119346
382.321	114492
383.037	117866
383.735	118227
383.884	115467
384.017	116870
384.149	115842
384.866	119794
385.563	123288
385.701	115504
385.847	116580
385.982	115617
386.127	118457
386.274	117487
386.411	117423
386.544	119636
386.68	117121
386.819	113920
386.955	118630
387.089	117011
387.232	114018
387.37	118592
387.502	116621
387.636	115825
387.777	116758
387.921	114817
388.056	116840
388.193	116459
388.341	114989
388.473	121783
389.189	117570
389.885	119893
390.611	116883
391.317	115326
391.464	116802
391.597	117747
391.73	117179
391.884	115942
392.022	114487
392.163	117329
392.295	117025
392.434	119679
392.567	119194
392.699	120993
392.843	117488
392.991	118562
393.142	116414
393.273	114643
393.414	119746
393.549	114631
393.684	113507
393.831	114559
393.98	118323
394.114	114020
394.249	117853
394.403	118091
394.55	116790
394.686	115219
394.818	115170
394.956	111896
395.093	116067
395.24	115943
395.39	115970
395.539	116512
395.672	114913
395.813	120239
395.953	116727
396.086	117045
396.218	117818
396.358	115499
396.502	117738
396.64	118371
396.772	120514
396.922	116144
397.057	119635
397.189	117026
397.331	116618
397.474	116324
397.617	116827
397.75	113571
397.892	118967
398.613	116066
399.426	117319
399.558	111858
399.701	113458
399.835	113239
399.981	114755
400.117	116780
400.26	119472
400.518	112111
400.649	112640
400.785	116325
400.926	117836
401.068	113519
401.212	112208
401.361	114654
401.495	112779
401.635	114781
401.782	113757
401.915	115148
402.049	114330
402.197	113333
402.335	113158
402.473	115565
402.619	116674
402.769	118581
402.902	115384
403.039	114462
403.175	116496
403.316	115002
403.465	118415
403.604	116026
403.746	112264
403.886	115551
404.376	114805
404.52	113325
404.651	114768
404.79	111102
404.931	112437
405.068	113711
405.212	113555
405.344	112988
405.483	111410
405.623	113754
405.775	108288
405.911	110533
406.045	116809
406.191	116463
406.324	111231
406.455	116178
406.587	112263
406.733	113834
406.874	116614
407.008	113444
407.168	109972
407.306	111331
407.445	112718
407.584	112989
407.727	115388
407.873	114097
408.022	115535
408.169	112809
408.31	113362
408.441	112816
408.583	110960
408.724	119113
408.857	112655
409.003	116799
409.144	115894
409.286	113666
409.418	114807
409.557	112947
409.7	115315
409.835	114200
409.966	111857
410.684	112210
411.385	113035
411.521	114448
411.658	111928
411.793	111037
411.937	111664
412.654	114087
413.35	113066
413.491	111997
413.633	113074
413.784	113162
413.921	113822
414.646	114057
415.345	110638
415.492	115997
415.635	110208
415.772	113949
415.904	115907
416.038	113089
416.175	111766
416.313	113641
416.445	112672
416.582	114152
416.719	112603
416.858	116483
416.996	112317
417.144	114715
417.863	113181
418.563	114284
418.707	111644
418.855	116464
418.987	110800
419.121	112529
419.396	118025
419.541	114009
419.68	111039
419.814	113956
419.954	114282
420.087	116375
420.241	111609
420.378	113148
420.515	109803
420.659	116112
420.791	115078
420.924	116409
421.06	111072
421.199	117340
421.343	115766
421.491	116624
421.641	110820
421.775	112919
421.915	113869
422.647	112120
423.459	112565
423.593	116678
423.726	114028
423.858	116488
[truncated: 37,432 more rows]
