# Supplementary material for: High-throughput reprogramming of an NRPS condensation domain
Source: Nat Chem Biol. 2024 Feb 2;20(6):761–9. doi: 10.1038/s41589-023-01532-x (PMC11142918; doi:10.1038/s41589-023-01532-x)
Supplement: Supplementary file 3 — Supporting data for Supplementary Figs. 1, 2 and 4–10. [file 41589_2023_1532_MOESM3_ESM.zip › Suppl. Fig. 2/Source Data Suppl. Fig. 2.xls]

## Sheet: Sheet0
Depth	Name	Panel in Figure	Sampe Name in Figure	Statistic	#Cells
	200610 libs and snac_3b_ SrfC ab1 titration 0p9_004.fcs	a	SrfA-C		50000
>	200610 libs and snac_3b_ SrfC ab1 titration 0p9_004.fcs/Single Cells 1	a	SrfA-C	54.1	27050
> >	200610 libs and snac_3b_ SrfC ab1 titration 0p9_004.fcs/Single Cells 1/Single Cells 2	a	SrfA-C	94.5	25570
> > >	200610 libs and snac_3b_ SrfC ab1 titration 0p9_004.fcs/Single Cells 1/Single Cells 2/Grey	a	SrfA-C	26.8	6841
> > >	200610 libs and snac_3b_ SrfC ab1 titration 0p9_004.fcs/Single Cells 1/Single Cells 2/Yellow	a	SrfA-C	73	18661
> > >	200610 libs and snac_3b_ SrfC ab1 titration 0p9_004.fcs/Single Cells 1/Single Cells 2/Green	a	SrfA-C	0.082	21
	210209_7_SrfC TycAWS pY 1p5 + 75uM_007.fcs	b	SrfA-C - W227S TycA/O-propargyl-L-Tyr		50000
>	210209_7_SrfC TycAWS pY 1p5 + 75uM_007.fcs/Single cells 1	b	SrfA-C - W227S TycA/O-propargyl-L-Tyr	89.1	44570
> >	210209_7_SrfC TycAWS pY 1p5 + 75uM_007.fcs/Single cells 1/Single Cells 2	b	SrfA-C - W227S TycA/O-propargyl-L-Tyr	69.4	30930
> > >	210209_7_SrfC TycAWS pY 1p5 + 75uM_007.fcs/Single cells 1/Single Cells 2/Grey	b	SrfA-C - W227S TycA/O-propargyl-L-Tyr	21.7	6724
> > >	210209_7_SrfC TycAWS pY 1p5 + 75uM_007.fcs/Single cells 1/Single Cells 2/Yellow	b	SrfA-C - W227S TycA/O-propargyl-L-Tyr	38	11752
> > >	210209_7_SrfC TycAWS pY 1p5 + 75uM_007.fcs/Single cells 1/Single Cells 2/Green	b	SrfA-C - W227S TycA/O-propargyl-L-Tyr	38.8	12001
	210209_9_ g1KO TycAWS pY 1p5 + 75uM 1-3 in 1step_009.fcs	c	SrfA-C* W227S TycA/O-propargyl-L-Tyr		50000
>	210209_9_ g1KO TycAWS pY 1p5 + 75uM 1-3 in 1step_009.fcs/Single cells 1	c	SrfA-C* W227S TycA/O-propargyl-L-Tyr	88.8	44392
> >	210209_9_ g1KO TycAWS pY 1p5 + 75uM 1-3 in 1step_009.fcs/Single cells 1/Single Cells 2	c	SrfA-C* W227S TycA/O-propargyl-L-Tyr	71	31517
> > >	210209_9_ g1KO TycAWS pY 1p5 + 75uM 1-3 in 1step_009.fcs/Single cells 1/Single Cells 2/Grey	c	SrfA-C* W227S TycA/O-propargyl-L-Tyr	26.2	8250
> > >	210209_9_ g1KO TycAWS pY 1p5 + 75uM 1-3 in 1step_009.fcs/Single cells 1/Single Cells 2/Yellow	c	SrfA-C* W227S TycA/O-propargyl-L-Tyr	2.66	839
> > >	210209_9_ g1KO TycAWS pY 1p5 + 75uM 1-3 in 1step_009.fcs/Single cells 1/Single Cells 2/Green	c	SrfA-C* W227S TycA/O-propargyl-L-Tyr	69	21741
	210209_4_g1KO+CKO TycAWS pY 1p5 + 75uM_004.fcs	d	SrfA-C* C_KO W227S TycA/O-propargyl-L-Tyr		50000
>	210209_4_g1KO+CKO TycAWS pY 1p5 + 75uM_004.fcs/Single Cells 1	d	SrfA-C* C_KO W227S TycA/O-propargyl-L-Tyr	88.2	44109		Percentage and cell # of populations shown in Suppl. Figure 2 contour plots. After gating for single cell twice, populations in grey, green and yellow gates were analyzed as shown in Suppl. Figure 2.
> >	210209_4_g1KO+CKO TycAWS pY 1p5 + 75uM_004.fcs/Single Cells 1/Single Cells 2	d	SrfA-C* C_KO W227S TycA/O-propargyl-L-Tyr	68.4	30177
> > >	210209_4_g1KO+CKO TycAWS pY 1p5 + 75uM_004.fcs/Single Cells 1/Single Cells 2/Grey	d	SrfA-C* C_KO W227S TycA/O-propargyl-L-Tyr	38.7	11665
> > >	210209_4_g1KO+CKO TycAWS pY 1p5 + 75uM_004.fcs/Single Cells 1/Single Cells 2/Yellow	d	SrfA-C* C_KO W227S TycA/O-propargyl-L-Tyr	58.8	17750
> > >	210209_4_g1KO+CKO TycAWS pY 1p5 + 75uM_004.fcs/Single Cells 1/Single Cells 2/Green	d	SrfA-C* C_KO W227S TycA/O-propargyl-L-Tyr	0.96	290
	210209_6_ g1KO+TKO TycAWS pY 1p5 + 75uM_006.fcs	e	SrfA-C* T_KO W227S TycA/O-propargyl-L-Tyr		50000
>	210209_6_ g1KO+TKO TycAWS pY 1p5 + 75uM_006.fcs/Single Cells 1	e	SrfA-C* T_KO W227S TycA/O-propargyl-L-Tyr	88.2	44116
> >	210209_6_ g1KO+TKO TycAWS pY 1p5 + 75uM_006.fcs/Single Cells 1/Single Cells 2	e	SrfA-C* T_KO W227S TycA/O-propargyl-L-Tyr	75.2	33187
> > >	210209_6_ g1KO+TKO TycAWS pY 1p5 + 75uM_006.fcs/Single Cells 1/Single Cells 2/Grey	e	SrfA-C* T_KO W227S TycA/O-propargyl-L-Tyr	24.2	8039
> > >	210209_6_ g1KO+TKO TycAWS pY 1p5 + 75uM_006.fcs/Single Cells 1/Single Cells 2/Yellow	e	SrfA-C* T_KO W227S TycA/O-propargyl-L-Tyr	72.6	24090
> > >	210209_6_ g1KO+TKO TycAWS pY 1p5 + 75uM_006.fcs/Single Cells 1/Single Cells 2/Green	e	SrfA-C* T_KO W227S TycA/O-propargyl-L-Tyr	1.83	606
	210209_5_ g1KO+AKO TycAWS pY 1p5 + 75uM_005.fcs	f	K948A SrfA-C* W227S TycA/O-propargyl-L-Tyr		50000
>	210209_5_ g1KO+AKO TycAWS pY 1p5 + 75uM_005.fcs/Single Cells 1	f	K948A SrfA-C* W227S TycA/O-propargyl-L-Tyr	89.9	44949
> >	210209_5_ g1KO+AKO TycAWS pY 1p5 + 75uM_005.fcs/Single Cells 1/Single Cells 2	f	K948A SrfA-C* W227S TycA/O-propargyl-L-Tyr	76.4	34331
> > >	210209_5_ g1KO+AKO TycAWS pY 1p5 + 75uM_005.fcs/Single Cells 1/Single Cells 2/Grey	f	K948A SrfA-C* W227S TycA/O-propargyl-L-Tyr	26.1	8976
> > >	210209_5_ g1KO+AKO TycAWS pY 1p5 + 75uM_005.fcs/Single Cells 1/Single Cells 2/Yellow	f	K948A SrfA-C* W227S TycA/O-propargyl-L-Tyr	9.2	3160
> > >	210209_5_ g1KO+AKO TycAWS pY 1p5 + 75uM_005.fcs/Single Cells 1/Single Cells 2/Green	f	K948A SrfA-C* W227S TycA/O-propargyl-L-Tyr	63.6	21846
	201214_7_glyco1KO TycAWS-pY 15min 1uM+50uM no pant_007.fcs	g	SrfA-C* - no ppant W227S TycA/O-propargyl-L-Tyr		50000
>	201214_7_glyco1KO TycAWS-pY 15min 1uM+50uM no pant_007.fcs/Single Cells 1	g	SrfA-C* - no ppant W227S TycA/O-propargyl-L-Tyr	95.3	47671
> >	201214_7_glyco1KO TycAWS-pY 15min 1uM+50uM no pant_007.fcs/Single Cells 1/Single Cells 2	g	SrfA-C* - no ppant W227S TycA/O-propargyl-L-Tyr	57.3	27303
> > >	201214_7_glyco1KO TycAWS-pY 15min 1uM+50uM no pant_007.fcs/Single Cells 1/Single Cells 2/Grey	g	SrfA-C* - no ppant W227S TycA/O-propargyl-L-Tyr	40.4	11038
> > >	201214_7_glyco1KO TycAWS-pY 15min 1uM+50uM no pant_007.fcs/Single Cells 1/Single Cells 2/Yellow	g	SrfA-C* - no ppant W227S TycA/O-propargyl-L-Tyr	57.4	15673
> > >	201214_7_glyco1KO TycAWS-pY 15min 1uM+50uM no pant_007.fcs/Single Cells 1/Single Cells 2/Green	g	SrfA-C* - no ppant W227S TycA/O-propargyl-L-Tyr	0.66	181
	210309_1_g1KO pYLNpant_001.fcs	h	SrfA-C* O-propargyl-D-Tyr-L-Leu-ppant loaded		50000
>	210309_1_g1KO pYLNpant_001.fcs/Single Cells 1	h	SrfA-C* O-propargyl-D-Tyr-L-Leu-ppant loaded	95.1	47552
> >	210309_1_g1KO pYLNpant_001.fcs/Single Cells 1/Single Cells 2	h	SrfA-C* O-propargyl-D-Tyr-L-Leu-ppant loaded	67.1	31916
> > >	210309_1_g1KO pYLNpant_001.fcs/Single Cells 1/Single Cells 2/Yellow	h	SrfA-C* O-propargyl-D-Tyr-L-Leu-ppant loaded	4.87	1553
> > >	210309_1_g1KO pYLNpant_001.fcs/Single Cells 1/Single Cells 2/Grey	h	SrfA-C* O-propargyl-D-Tyr-L-Leu-ppant loaded	20.2	6453
> > >	210309_1_g1KO pYLNpant_001.fcs/Single Cells 1/Single Cells 2/Green	h	SrfA-C* O-propargyl-D-Tyr-L-Leu-ppant loaded	70.6	22538
	210323_22_g1KO TycB3WS_COM-pY 1p5+75 uM_022.fcs	i	SrfA-C* W2742S TycB3ComD-TycA/O-propargyl-L-Tyr		50000
>	210323_22_g1KO TycB3WS_COM-pY 1p5+75 uM_022.fcs/Single Cells 1	i	SrfA-C* W2742S TycB3ComD-TycA/O-propargyl-L-Tyr	93.2	46603
> >	210323_22_g1KO TycB3WS_COM-pY 1p5+75 uM_022.fcs/Single Cells 1/Single Cells 2	i	SrfA-C* W2742S TycB3ComD-TycA/O-propargyl-L-Tyr	58.4	27213
> > >	210323_22_g1KO TycB3WS_COM-pY 1p5+75 uM_022.fcs/Single Cells 1/Single Cells 2/Grey	i	SrfA-C* W2742S TycB3ComD-TycA/O-propargyl-L-Tyr	24.1	6560
> > >	210323_22_g1KO TycB3WS_COM-pY 1p5+75 uM_022.fcs/Single Cells 1/Single Cells 2/Yellow	i	SrfA-C* W2742S TycB3ComD-TycA/O-propargyl-L-Tyr	17.9	4858
> > >	210323_22_g1KO TycB3WS_COM-pY 1p5+75 uM_022.fcs/Single Cells 1/Single Cells 2/Green	i	SrfA-C* W2742S TycB3ComD-TycA/O-propargyl-L-Tyr	55.5	15094
	210209_19_g1KO TycAVSCLV + b-S-pY 1p5 + 75 uM_019.fcs	j	SrfA-C* TycAβpY/O-propargyl-(S)-β-Tyr		50000
>	210209_19_g1KO TycAVSCLV + b-S-pY 1p5 + 75 uM_019.fcs/Single Cells 1	j	SrfA-C* TycAβpY/O-propargyl-(S)-β-Tyr	89.9	44956
> >	210209_19_g1KO TycAVSCLV + b-S-pY 1p5 + 75 uM_019.fcs/Single Cells 1/Single Cells 2	j	SrfA-C* TycAβpY/O-propargyl-(S)-β-Tyr	73.6	33086
> > >	210209_19_g1KO TycAVSCLV + b-S-pY 1p5 + 75 uM_019.fcs/Single Cells 1/Single Cells 2/Grey	j	SrfA-C* TycAβpY/O-propargyl-(S)-β-Tyr	27.5	9086
> > >	210209_19_g1KO TycAVSCLV + b-S-pY 1p5 + 75 uM_019.fcs/Single Cells 1/Single Cells 2/Yellow	j	SrfA-C* TycAβpY/O-propargyl-(S)-β-Tyr	4.16	1378
> > >	210209_19_g1KO TycAVSCLV + b-S-pY 1p5 + 75 uM_019.fcs/Single Cells 1/Single Cells 2/Green	j	SrfA-C* TycAβpY/O-propargyl-(S)-β-Tyr	67	22172
	210108_5_ g1KO TycAWS_EKO-pY 1p5uM 75 uM 15min_005.fcs	k	SrfA-C* W227S/H743A TycA/O-propargyl-L-Tyr		50000
>	210108_5_ g1KO TycAWS_EKO-pY 1p5uM 75 uM 15min_005.fcs/Single Cells 1	k	SrfA-C* W227S/H743A TycA/O-propargyl-L-Tyr	95.4	47680
> >	210108_5_ g1KO TycAWS_EKO-pY 1p5uM 75 uM 15min_005.fcs/Single Cells 1/Single Cells 2	k	SrfA-C* W227S/H743A TycA/O-propargyl-L-Tyr	65.8	31374
> > >	210108_5_ g1KO TycAWS_EKO-pY 1p5uM 75 uM 15min_005.fcs/Single Cells 1/Single Cells 2/Yellow	k	SrfA-C* W227S/H743A TycA/O-propargyl-L-Tyr	40.6	12740
> > >	210108_5_ g1KO TycAWS_EKO-pY 1p5uM 75 uM 15min_005.fcs/Single Cells 1/Single Cells 2/Grey	k	SrfA-C* W227S/H743A TycA/O-propargyl-L-Tyr	24.3	7628
> > >	210108_5_ g1KO TycAWS_EKO-pY 1p5uM 75 uM 15min_005.fcs/Single Cells 1/Single Cells 2/Green	k	SrfA-C* W227S/H743A TycA/O-propargyl-L-Tyr	32.3	10133
	Ines 300321_7_010.fcs	l	SrfA-C* 10-undecynoyl-ppant-TycA*		50000
>	Ines 300321_7_010.fcs/Single Cells 1	l	SrfA-C* 10-undecynoyl-ppant-TycA*	92.4	46210
> >	Ines 300321_7_010.fcs/Single Cells 1/Single Cells 2	l	SrfA-C* 10-undecynoyl-ppant-TycA*	70.1	32402
> > >	Ines 300321_7_010.fcs/Single Cells 1/Single Cells 2/Grey	l	SrfA-C* 10-undecynoyl-ppant-TycA*	36.1	11707
> > >	Ines 300321_7_010.fcs/Single Cells 1/Single Cells 2/Yellow	l	SrfA-C* 10-undecynoyl-ppant-TycA*	55.4	17964
> > >	Ines 300321_7_010.fcs/Single Cells 1/Single Cells 2/Green	l	SrfA-C* 10-undecynoyl-ppant-TycA*	6.26	2029
