# Supplementary material for: High-throughput reprogramming of an NRPS condensation domain
Source: Nat Chem Biol. 2024 Feb 2;20(6):761–9. doi: 10.1038/s41589-023-01532-x (PMC11142918; doi:10.1038/s41589-023-01532-x)
Supplement: Supplementary file 3 — Supporting data for Supplementary Figs. 1, 2 and 4–10. [file 41589_2023_1532_MOESM3_ESM.zip › Suppl. Fig. 2/Source Data Suppl. Fig. 2_4.wsp]

<?xml version="1.0" encoding="UTF-8"?>
 <Workspace version="20.0"  modDate="Wed Oct 11 17:52:26 PDT 2023"  clientTimestamp="1697071946620"  flowJoVersion="10.8.0"  drawRowBorders="1"  drawColumnBorders="1"  hideCompNodes="1"  curGroup="All Samples"  groupPaneHeight="80"  xmlns:xsi="http://www.w3.org/2001/XMLSchema-instance"  xmlns:gating="http://www.isac-net.org/std/Gating-ML/v2.0/gating"  xmlns:transforms="http://www.isac-net.org/std/Gating-ML/v2.0/transformations"  xmlns:data-type="http://www.isac-net.org/std/Gating-ML/v2.0/datatypes"  xsi:schemaLocation="http://www.isac-net.org/std/Gating-ML/v2.0/gating http://www.isac-net.org/std/Gating-ML/v2.0/gating/Gating-ML.v2.0.xsd http://www.isac-net.org/std/Gating-ML/v2.0/transformations http://www.isac-net.org/std/Gating-ML/v2.0/gating/Transformations.v2.0.xsd http://www.isac-net.org/std/Gating-ML/v2.0/datatypes http://www.isac-net.org/std/Gating-ML/v2.0/gating/DataTypes.v2.0.xsd "  nonAutoSaveFileName="file:/Volumes/Untitled/SI%20Fig%202/Source%20Data%20Suppl.%20Fig.%202_4.wsp" >
   <WindowPosition x="0"  y="25"  width="898"  height="985"  displayed="1"  panelState="" />
   <TextTraits font="SansSerif"  size="11"  name=""  style="plain"  color="#000000"  background="#00ffffff"  just="left" />
   <Columns>
     <TColumn width="405" >
       <Property key="fj.appnode.prop.name" />
     </TColumn>
     <TColumn width="245" >
       <Property key="fj.appnode.prop.statistic" />
     </TColumn>
     <TColumn width="244" >
       <Property key="fj.appnode.prop.ncells" />
     </TColumn>
   </Columns>
   <Matrices/>
   <Cytometers>
     <Cytometer name="DIVA"  cyt="LSRFortessa"  useFCS3="1"  extraNegs="0"  widthBasis="-100"  linMin="0"  logMin="3"  linMax="262144"  logMax="262144"  linearRescale="1"  logRescale="1"  linFromKW="1"  logFromKW="1"  useGain="0"  useTransform="1"  transformType="BIEX"  manufacturer=""  serialnumber=""  homepage="workspaces-and-samples/flowjo-and-your-cytometer/ws-cytometer-bd/"  icon="bd.PNG" >
       <LinParams>
         <Param>time</Param>
       </LinParams>
       <LogParams/>
       <FilterParams/>
       <TransformStore/>
     </Cytometer>
   </Cytometers>
   <Groups>
     <GroupNode name="All Samples"  annotation=""  owningGroup="All Samples"  expanded="1"  sortPriority="10"  count="-1" >
       <Graph smoothing="0"  backColor="#ffffff"  foreColor="#000000"  type="DotPlot"  fast="1" >
         <Axis dimension="x"  name=""  label=""  auto="auto" />
         <Axis dimension="y"  name=""  label=""  auto="auto" />
         <GraphSettings level="5%"  smoothingHighResolution="1"  contourHighResolution="1"  histogramSmoothingCount="0"  graphResolution="256"  showOutliers="0"  drawLargeDots="0"  dotsToDraw="8000"  tint="le.chartfill.tinted.40"  lineWeight="le.lineweight.normal"  lineStyle="le.linestyle.solid" />
         <GraphEnvironment showGrid="0"  showAxes="tnlTNL"  showGates="1"  showFreqOnPlots="1"  showGateNameOnPlots="1"  showMedians="0"  showUncomped="0"  addEventParam="0"  lastYAxisName="" >
           <TextTraits font="SansSerif"  size="11"  name="Labels"  style="plain"  color="#000000"  background="#00ffffff"  just="left" />
           <TextTraits font="SansSerif"  size="11"  name="LayoutGates"  style="plain"  color="#000000"  background="#00ffffff"  just="left" />
           <TextTraits font="SansSerif"  size="9"  name="Numbers"  style="plain"  color="#000000"  background="#00ffffff"  just="left" />
           <TextTraits font="SansSerif"  size="9"  name="Legend"  style="plain"  color="#000000"  background="#00ffffff"  just="left" />
         </GraphEnvironment>
       </Graph>
       <Group name="All Samples"  live="1"  role="ws.group.dlog.test"  key=""  synchronized="0"  foreground="#000000"  fontStyle="bold" >
         <Criteria/>
         <SampleRefs>
           <SampleRef sampleID="5" />
         </SampleRefs>
         <Keywords/>
       </Group>
     </GroupNode>
     <GroupNode name="Compensation"  annotation=""  owningGroup="Compensation"  expanded="1"  sortPriority="10"  count="-1" >
       <Graph smoothing="0"  backColor="#ffffff"  foreColor="#000000"  type="DotPlot"  fast="1" >
         <Axis dimension="x"  name=""  label=""  auto="auto" />
         <Axis dimension="y"  name=""  label=""  auto="auto" />
         <GraphSettings level="5%"  smoothingHighResolution="1"  contourHighResolution="1"  histogramSmoothingCount="0"  graphResolution="256"  showOutliers="0"  drawLargeDots="0"  dotsToDraw="8000"  tint="le.chartfill.tinted.40"  lineWeight="le.lineweight.normal"  lineStyle="le.linestyle.solid" />
         <GraphEnvironment showGrid="0"  showAxes="tnlTNL"  showGates="1"  showFreqOnPlots="1"  showGateNameOnPlots="1"  showMedians="0"  showUncomped="0"  addEventParam="0"  lastYAxisName="" >
           <TextTraits font="SansSerif"  size="11"  name="Labels"  style="plain"  color="#000000"  background="#00ffffff"  just="left" />
           <TextTraits font="SansSerif"  size="11"  name="LayoutGates"  style="plain"  color="#000000"  background="#00ffffff"  just="left" />
           <TextTraits font="SansSerif"  size="9"  name="Numbers"  style="plain"  color="#000000"  background="#00ffffff"  just="left" />
           <TextTraits font="SansSerif"  size="9"  name="Legend"  style="plain"  color="#000000"  background="#00ffffff"  just="left" />
         </GraphEnvironment>
       </Graph>
       <Group name="Compensation"  live="1"  role="ws.group.dlog.compensation"  key=""  synchronized="0"  foreground="#bc1900"  fontStyle="bold" >
         <Criteria>
           <Criterion connector="And"  keyword="$FIL"  function="Contains"  value="comp" />
           <Criterion connector="Or"  keyword="$FIL"  function="Contains"  value="unstained" />
         </Criteria>
         <Keywords/>
       </Group>
     </GroupNode>
   </Groups>
   <SampleList>
     <Sample>
       <DataSet uri="file:/Volumes/Untitled/210108%20Ines%20Folger/HTP%20C%20domain%20assay_new/210108_5_%20g1KO%20TycAWS_EKO-pY%201p5uM%2075%20uM%2015min_005.fcs"  sampleID="5" />
       <Transformations>
         <transforms:linear transforms:minRange="0"  transforms:maxRange="262144"  gain="1" >
           <data-type:parameter data-type:name="FSC-A" />
         </transforms:linear>
         <transforms:linear transforms:minRange="0"  transforms:maxRange="262144"  gain="1" >
           <data-type:parameter data-type:name="FSC-H" />
         </transforms:linear>
         <transforms:linear transforms:minRange="0"  transforms:maxRange="134521.3217454703"  gain="1" >
           <data-type:parameter data-type:name="SSC-A" />
         </transforms:linear>
         <transforms:linear transforms:minRange="0"  transforms:maxRange="134521.3217454703"  gain="1" >
           <data-type:parameter data-type:name="SSC-H" />
         </transforms:linear>
         <transforms:biex transforms:length="256"  transforms:maxRange="262144"  transforms:neg="0"  transforms:width="-100"  transforms:pos="4.418539922" >
           <data-type:parameter data-type:name="FITC-A" />
         </transforms:biex>
         <transforms:biex transforms:length="256"  transforms:maxRange="262144"  transforms:neg="0"  transforms:width="-100"  transforms:pos="4.418539922" >
           <data-type:parameter data-type:name="PE-A" />
         </transforms:biex>
         <transforms:linear transforms:minRange="0.5497102775"  transforms:maxRange="14"  gain="0.010673986" >
           <data-type:parameter data-type:name="Time" />
         </transforms:linear>
       </Transformations>
       <Keywords>
         <Keyword name="FJ_FCS_VERSION"  value="3.1" />
         <Keyword name="$BEGINANALYSIS"  value="0" />
         <Keyword name="$ENDANALYSIS"  value="0" />
         <Keyword name="$BEGINSTEXT"  value="0" />
         <Keyword name="$ENDSTEXT"  value="0" />
         <Keyword name="$BEGINDATA"  value="2168" />
         <Keyword name="$ENDDATA"  value="1402167            " />
         <Keyword name="$FIL"  value="210108_5_ g1KO TycAWS_EKO-pY 1p5uM 75 uM 15min_005.fcs" />
         <Keyword name="$SYS"  value="Windows 7 6.1" />
         <Keyword name="$TOT"  value="50000              " />
         <Keyword name="$PAR"  value="7" />
         <Keyword name="$MODE"  value="L" />
         <Keyword name="$BYTEORD"  value="4,3,2,1" />
         <Keyword name="$DATATYPE"  value="F" />
         <Keyword name="$NEXTDATA"  value="0" />
         <Keyword name="CREATOR"  value="BD FACSDiva Software Version 8.0.1" />
         <Keyword name="TUBE NAME"  value="5_ g1KO TycAWS_EKO-pY 1p5uM 75 uM 15min" />
         <Keyword name="$SRC"  value="210108" />
         <Keyword name="EXPERIMENT NAME"  value="HTP C domain assay_new" />
         <Keyword name="GUID"  value="dbf970e5-2b9a-4a4d-8708-4b13490568f7" />
         <Keyword name="$DATE"  value="08-JAN-2021" />
         <Keyword name="$BTIM"  value="14:35:16" />
         <Keyword name="$ETIM"  value="14:35:30" />
         <Keyword name="$CYT"  value="LSRFortessa" />
         <Keyword name="SETTINGS"  value="Cytometer" />
         <Keyword name="CYTNUM"  value="1" />
         <Keyword name="WINDOW EXTENSION"  value="10.00" />
         <Keyword name="EXPORT USER NAME"  value="InesFolger" />
         <Keyword name="EXPORT TIME"  value="08-JAN-2021-14:43:23" />
         <Keyword name="$OP"  value="InesFolger" />
         <Keyword name="FSC ASF"  value="0.75" />
         <Keyword name="AUTOBS"  value="TRUE" />
         <Keyword name="$INST"  value=" " />
         <Keyword name="LASER1NAME"  value="Blue" />
         <Keyword name="LASER1DELAY"  value="0.00" />
         <Keyword name="LASER1ASF"  value="0.78" />
         <Keyword name="LASER2NAME"  value="Violet" />
         <Keyword name="LASER2DELAY"  value="36.20" />
         <Keyword name="LASER2ASF"  value="0.77" />
         <Keyword name="LASER3NAME"  value="Red" />
         <Keyword name="LASER3DELAY"  value="103.16" />
         <Keyword name="LASER3ASF"  value="0.74" />
         <Keyword name="LASER4NAME"  value="YellowGreen" />
         <Keyword name="LASER4DELAY"  value="142.16" />
         <Keyword name="LASER4ASF"  value="0.83" />
         <Keyword name="$TIMESTEP"  value="0.01" />
         <Keyword name="SPILL"  value="2,FITC-A,PE-A,1,0,0,1" />
         <Keyword name="THRESHOLD"  value="FSC,5000" />
         <Keyword name="$P1N"  value="FSC-A" />
         <Keyword name="$P1R"  value="262144" />
         <Keyword name="$P1B"  value="32" />
         <Keyword name="$P1E"  value="0,0" />
         <Keyword name="$P1V"  value="420" />
         <Keyword name="$P1G"  value="1.0" />
         <Keyword name="P1DISPLAY"  value="LIN" />
         <Keyword name="P1BS"  value="0" />
         <Keyword name="P1MS"  value="0" />
         <Keyword name="$P2N"  value="FSC-H" />
         <Keyword name="$P2R"  value="262144" />
         <Keyword name="$P2B"  value="32" />
         <Keyword name="$P2E"  value="0,0" />
         <Keyword name="$P2V"  value="420" />
         <Keyword name="$P2G"  value="1.0" />
         <Keyword name="P2DISPLAY"  value="LIN" />
         <Keyword name="P2BS"  value="0" />
         <Keyword name="P2MS"  value="0" />
         <Keyword name="$P3N"  value="SSC-A" />
         <Keyword name="$P3R"  value="262144" />
         <Keyword name="$P3B"  value="32" />
         <Keyword name="$P3E"  value="0,0" />
         <Keyword name="$P3V"  value="343" />
         <Keyword name="$P3G"  value="1.0" />
         <Keyword name="P3DISPLAY"  value="LIN" />
         <Keyword name="P3BS"  value="0" />
         <Keyword name="P3MS"  value="0" />
         <Keyword name="$P4N"  value="SSC-H" />
         <Keyword name="$P4R"  value="262144" />
         <Keyword name="$P4B"  value="32" />
         <Keyword name="$P4E"  value="0,0" />
         <Keyword name="$P4V"  value="343" />
         <Keyword name="$P4G"  value="1.0" />
         <Keyword name="P4DISPLAY"  value="LIN" />
         <Keyword name="P4BS"  value="0" />
         <Keyword name="P4MS"  value="0" />
         <Keyword name="$P5N"  value="FITC-A" />
         <Keyword name="$P5R"  value="262144" />
         <Keyword name="$P5B"  value="32" />
         <Keyword name="$P5E"  value="0,0" />
         <Keyword name="$P5V"  value="593" />
         <Keyword name="$P5G"  value="1.0" />
         <Keyword name="P5DISPLAY"  value="LOG" />
         <Keyword name="P5BS"  value="51" />
         <Keyword name="P5MS"  value="0" />
         <Keyword name="$P6N"  value="PE-A" />
         <Keyword name="$P6R"  value="262144" />
         <Keyword name="$P6B"  value="32" />
         <Keyword name="$P6E"  value="0,0" />
         <Keyword name="$P6V"  value="604" />
         <Keyword name="$P6G"  value="1.0" />
         <Keyword name="P6DISPLAY"  value="LOG" />
         <Keyword name="P6BS"  value="228" />
         <Keyword name="P6MS"  value="0" />
         <Keyword name="$P7N"  value="Time" />
         <Keyword name="$P7R"  value="262144" />
         <Keyword name="$P7B"  value="32" />
         <Keyword name="$P7E"  value="0,0" />
         <Keyword name="$P7G"  value="0.01" />
         <Keyword name="P7BS"  value="0" />
         <Keyword name="P7MS"  value="0" />
         <Keyword name="CST SETUP STATUS"  value="SUCCESS" />
         <Keyword name="CST BEADS LOT ID"  value="82169" />
         <Keyword name="CYTOMETER CONFIG NAME"  value="ETH HPL G 16 color 3-Blue 3-Red 6-Violet 5-Yellow-Green" />
         <Keyword name="CYTOMETER CONFIG CREATE DATE"  value="2014-08-28T12:30:00+02:00" />
         <Keyword name="CST SETUP DATE"  value="2019-09-23T15:31:18+02:00" />
         <Keyword name="CST BASELINE DATE"  value="2019-04-30T09:27:29+02:00" />
         <Keyword name="CST BEADS EXPIRED"  value="True" />
         <Keyword name="CST PERFORMANCE EXPIRED"  value="2019-09-24T15:31:18+02:00" />
         <Keyword name="CST REGULATORY STATUS"  value="RUO Performance Check" />
         <Keyword name="$P1S"  value="" />
         <Keyword name="$P2S"  value="" />
         <Keyword name="$P3S"  value="" />
         <Keyword name="$P4S"  value="" />
         <Keyword name="$P5S"  value="" />
         <Keyword name="$P6S"  value="" />
         <Keyword name="$P7S"  value="" />
       </Keywords>
       <SampleNode name="210108_5_ g1KO TycAWS_EKO-pY 1p5uM 75 uM 15min_005.fcs"  annotation=""  owningGroup=""  expanded="1"  sortPriority="10"  count="50000"  sampleID="5" >
         <Graph smoothing="0"  backColor="#ffffff"  foreColor="#000000"  type="Pseudocolor"  fast="1" >
           <Axis dimension="x"  name="FSC-A"  label=""  auto="auto" />
           <Axis dimension="y"  name="SSC-A"  label=""  auto="auto" />
           <GraphSettings level="5%"  smoothingHighResolution="1"  contourHighResolution="1"  histogramSmoothingCount="0"  graphResolution="256"  showOutliers="0"  drawLargeDots="0"  dotsToDraw="8000"  tint="le.chartfill.tinted.40"  lineWeight="le.lineweight.normal"  lineStyle="le.linestyle.solid" />
           <GraphEnvironment showGrid="0"  showAxes="tnlTNL"  showGates="1"  showFreqOnPlots="1"  showGateNameOnPlots="1"  showMedians="0"  showUncomped="0"  addEventParam="0"  lastYAxisName="" >
             <TextTraits font="SansSerif"  size="11"  name="Labels"  style="plain"  color="#000000"  background="#00ffffff"  just="left" />
             <TextTraits font="SansSerif"  size="11"  name="LayoutGates"  style="plain"  color="#000000"  background="#00ffffff"  just="left" />
             <TextTraits font="SansSerif"  size="9"  name="Numbers"  style="plain"  color="#000000"  background="#00ffffff"  just="left" />
             <TextTraits font="SansSerif"  size="9"  name="Legend"  style="plain"  color="#000000"  background="#00ffffff"  just="left" />
             <WindowPosition x="0"  y="0"  width="0"  height="0"  displayed="0"  panelState="" />
           </GraphEnvironment>
         </Graph>
         <Subpopulations>
           <Population name="Single Cells 1"  annotation=""  owningGroup=""  expanded="1"  sortPriority="10"  count="47680" >
             <Graph smoothing="0"  backColor="#ffffff"  foreColor="#000000"  heatMapStatParameter="FITC-A"  type="Pseudocolor"  fast="1" >
               <Axis dimension="x"  name="SSC-A"  label=""  auto="auto" />
               <Axis dimension="y"  name="SSC-H"  label=""  auto="auto" />
               <GraphSettings level="5%"  smoothingHighResolution="1"  contourHighResolution="1"  histogramSmoothingCount="0"  graphResolution="256"  showOutliers="0"  drawLargeDots="0"  dotsToDraw="8000"  tint="le.chartfill.tinted.40"  lineWeight="le.lineweight.normal"  lineStyle="le.linestyle.solid" />
               <GraphEnvironment showGrid="0"  showAxes="tnlTNL"  showGates="1"  showFreqOnPlots="1"  showGateNameOnPlots="1"  showMedians="0"  showUncomped="0"  addEventParam="0"  lastYAxisName="" >
                 <TextTraits font="SansSerif"  size="11"  name="Labels"  style="plain"  color="#000000"  background="#00ffffff"  just="left" />
                 <TextTraits font="SansSerif"  size="11"  name="LayoutGates"  style="plain"  color="#000000"  background="#00ffffff"  just="left" />
                 <TextTraits font="SansSerif"  size="9"  name="Numbers"  style="plain"  color="#000000"  background="#00ffffff"  just="left" />
                 <TextTraits font="SansSerif"  size="9"  name="Legend"  style="plain"  color="#000000"  background="#00ffffff"  just="left" />
                 <WindowPosition x="259"  y="109"  width="677"  height="775"  displayed="0"  panelState="---" />
               </GraphEnvironment>
             </Graph>
             <Gate gating:id="ID2083409903" >
               <gating:PolygonGate eventsInside="1"  annoOffsetX="69"  annoOffsetY="23"  tint="#000000"  isTinted="0"  lineWeight="Normal"  userDefined="1"  quadId="-1"  gateResolution="256" >
                 <gating:dimension>
                   <data-type:fcs-dimension data-type:name="FSC-A" />
                 </gating:dimension>
                 <gating:dimension>
                   <data-type:fcs-dimension data-type:name="SSC-A" />
                 </gating:dimension>
                 <gating:vertex>
                   <gating:coordinate data-type:value="2993.4877650897" />
                   <gating:coordinate data-type:value="20004.2482768049" />
                 </gating:vertex>
                 <gating:vertex>
                   <gating:coordinate data-type:value="8125.1810766721" />
                   <gating:coordinate data-type:value="3768.9163420067" />
                 </gating:vertex>
                 <gating:vertex>
                   <gating:coordinate data-type:value="21809.6965742251" />
                   <gating:coordinate data-type:value="14205.9154429484" />
                 </gating:vertex>
                 <gating:vertex>
                   <gating:coordinate data-type:value="47895.8042414356" />
                   <gating:coordinate data-type:value="57113.5784134863" />
                 </gating:vertex>
                 <gating:vertex>
                   <gating:coordinate data-type:value="37632.4176182708" />
                   <gating:coordinate data-type:value="102340.5745175669" />
                 </gating:vertex>
                 <gating:vertex>
                   <gating:coordinate data-type:value="20954.4143556281" />
                   <gating:coordinate data-type:value="84655.6593743046" />
                 </gating:vertex>
                 <gating:vertex>
                   <gating:coordinate data-type:value="8125.1810766721" />
                   <gating:coordinate data-type:value="30151.3307360537" />
                 </gating:vertex>
               </gating:PolygonGate>
             </Gate>
             <Subpopulations>
               <Population name="Single Cells 2"  annotation=""  owningGroup=""  expanded="1"  sortPriority="10"  count="31374" >
                 <Graph smoothing="0"  backColor="#ffffff"  foreColor="#000000"  heatMapStatParameter="FITC-A"  type="Pseudocolor"  fast="1" >
                   <Axis dimension="x"  name="FITC-A"  label=""  auto="auto" />
                   <Axis dimension="y"  name="PE-A"  label=""  auto="auto" />
                   <GraphSettings level="5%"  smoothingHighResolution="1"  contourHighResolution="1"  histogramSmoothingCount="0"  graphResolution="256"  showOutliers="0"  drawLargeDots="0"  dotsToDraw="8000"  tint="le.chartfill.tinted.40"  lineWeight="le.lineweight.normal"  lineStyle="le.linestyle.solid" />
                   <GraphEnvironment showGrid="0"  showAxes="tnlTNL"  showGates="1"  showFreqOnPlots="1"  showGateNameOnPlots="1"  showMedians="0"  showUncomped="0"  addEventParam="0"  lastYAxisName="" >
                     <TextTraits font="SansSerif"  size="11"  name="Labels"  style="plain"  color="#000000"  background="#00ffffff"  just="left" />
                     <TextTraits font="SansSerif"  size="11"  name="LayoutGates"  style="plain"  color="#000000"  background="#00ffffff"  just="left" />
                     <TextTraits font="SansSerif"  size="9"  name="Numbers"  style="plain"  color="#000000"  background="#00ffffff"  just="left" />
                     <TextTraits font="SansSerif"  size="9"  name="Legend"  style="plain"  color="#000000"  background="#00ffffff"  just="left" />
                     <WindowPosition x="267"  y="95"  width="677"  height="775"  displayed="0"  panelState="---" />
                   </GraphEnvironment>
                 </Graph>
                 <Gate gating:id="ID1087000002"  gating:parent_id="ID2083409903" >
                   <gating:PolygonGate eventsInside="1"  annoOffsetX="-22"  annoOffsetY="-36"  tint="#000000"  isTinted="0"  lineWeight="Normal"  userDefined="1"  quadId="-1"  gateResolution="256" >
                     <gating:dimension>
                       <data-type:fcs-dimension data-type:name="SSC-A" />
                     </gating:dimension>
                     <gating:dimension>
                       <data-type:fcs-dimension data-type:name="SSC-H" />
                     </gating:dimension>
                     <gating:vertex>
                       <gating:coordinate data-type:value="512.462178078" />
                       <gating:coordinate data-type:value="1973.4179229164" />
                     </gating:vertex>
                     <gating:vertex>
                       <gating:coordinate data-type:value="134265.0906564313" />
                       <gating:coordinate data-type:value="134192.4187583176" />
                     </gating:vertex>
                     <gating:vertex>
                       <gating:coordinate data-type:value="96855.3516567386" />
                       <gating:coordinate data-type:value="89790.5154926978" />
                     </gating:vertex>
                     <gating:vertex>
                       <gating:coordinate data-type:value="47146.5203831744" />
                       <gating:coordinate data-type:value="45059.7092399253" />
                     </gating:vertex>
                     <gating:vertex>
                       <gating:coordinate data-type:value="5637.0839588578" />
                       <gating:coordinate data-type:value="5920.2537687493" />
                     </gating:vertex>
                   </gating:PolygonGate>
                 </Gate>
                 <Subpopulations>
                   <Population name="Yellow"  annotation=""  owningGroup=""  expanded="1"  sortPriority="10"  count="12740" >
                     <Graph smoothing="0"  backColor="#ffffff"  foreColor="#000000"  heatMapStatParameter="FITC-A"  type="Pseudocolor"  fast="1" >
                       <Axis dimension="x"  name="FITC-A"  label=""  auto="auto" />
                       <Axis dimension="y"  name="PE-A"  label=""  auto="auto" />
                       <GraphSettings level="5%"  smoothingHighResolution="1"  contourHighResolution="1"  histogramSmoothingCount="0"  graphResolution="256"  showOutliers="0"  drawLargeDots="0"  dotsToDraw="8000"  tint="le.chartfill.tinted.40"  lineWeight="le.lineweight.normal"  lineStyle="le.linestyle.solid" />
                       <GraphEnvironment showGrid="0"  showAxes="tnlTNL"  showGates="1"  showFreqOnPlots="1"  showGateNameOnPlots="1"  showMedians="0"  showUncomped="0"  addEventParam="0"  lastYAxisName="" >
                         <TextTraits font="SansSerif"  size="11"  name="Labels"  style="plain"  color="#000000"  background="#00ffffff"  just="left" />
                         <TextTraits font="SansSerif"  size="11"  name="LayoutGates"  style="plain"  color="#000000"  background="#00ffffff"  just="left" />
                         <TextTraits font="SansSerif"  size="9"  name="Numbers"  style="plain"  color="#000000"  background="#00ffffff"  just="left" />
                         <TextTraits font="SansSerif"  size="9"  name="Legend"  style="plain"  color="#000000"  background="#00ffffff"  just="left" />
                         <WindowPosition x="267"  y="95"  width="677"  height="775"  displayed="1"  panelState="---" />
                       </GraphEnvironment>
                     </Graph>
                     <Gate gating:id="ID1193370397"  gating:parent_id="ID1087000002" >
                       <gating:PolygonGate eventsInside="1"  annoOffsetX="0"  annoOffsetY="0"  tint="#000000"  isTinted="0"  lineWeight="Normal"  userDefined="1"  quadId="-1"  gateResolution="256" >
                         <gating:dimension>
                           <data-type:fcs-dimension data-type:name="FITC-A" />
                         </gating:dimension>
                         <gating:dimension>
                           <data-type:fcs-dimension data-type:name="PE-A" />
                         </gating:dimension>
                         <gating:vertex>
                           <gating:coordinate data-type:value="510.704710471" />
                           <gating:coordinate data-type:value="1044.7365500454" />
                         </gating:vertex>
                         <gating:vertex>
                           <gating:coordinate data-type:value="34892.1989215006" />
                           <gating:coordinate data-type:value="1439.587371589" />
                         </gating:vertex>
                         <gating:vertex>
                           <gating:coordinate data-type:value="27553.2855425467" />
                           <gating:coordinate data-type:value="-34.5341473005" />
                         </gating:vertex>
                         <gating:vertex>
                           <gating:coordinate data-type:value="589.5775533728" />
                           <gating:coordinate data-type:value="-153.1503963766" />
                         </gating:vertex>
                         <gating:vertex>
                           <gating:coordinate data-type:value="624.4940133154" />
                           <gating:coordinate data-type:value="560.7554986394" />
                         </gating:vertex>
                         <gating:vertex>
                           <gating:coordinate data-type:value="445.5929526741" />
                           <gating:coordinate data-type:value="934.2459298736" />
                         </gating:vertex>
                       </gating:PolygonGate>
                     </Gate>
                   </Population>
                   <Population name="Grey"  annotation=""  owningGroup=""  expanded="1"  sortPriority="10"  count="7628" >
                     <Graph smoothing="0"  backColor="#ffffff"  foreColor="#000000"  heatMapStatParameter="FITC-A"  type="Pseudocolor"  fast="1" >
                       <Axis dimension="x"  name="FITC-A"  label=""  auto="auto" />
                       <Axis dimension="y"  name="PE-A"  label=""  auto="auto" />
                       <GraphSettings level="5%"  smoothingHighResolution="1"  contourHighResolution="1"  histogramSmoothingCount="0"  graphResolution="256"  showOutliers="0"  drawLargeDots="0"  dotsToDraw="8000"  tint="le.chartfill.tinted.40"  lineWeight="le.lineweight.normal"  lineStyle="le.linestyle.solid" />
                       <GraphEnvironment showGrid="0"  showAxes="tnlTNL"  showGates="1"  showFreqOnPlots="1"  showGateNameOnPlots="1"  showMedians="0"  showUncomped="0"  addEventParam="0"  lastYAxisName="" >
                         <TextTraits font="SansSerif"  size="11"  name="Labels"  style="plain"  color="#000000"  background="#00ffffff"  just="left" />
                         <TextTraits font="SansSerif"  size="11"  name="LayoutGates"  style="plain"  color="#000000"  background="#00ffffff"  just="left" />
                         <TextTraits font="SansSerif"  size="9"  name="Numbers"  style="plain"  color="#000000"  background="#00ffffff"  just="left" />
                         <TextTraits font="SansSerif"  size="9"  name="Legend"  style="plain"  color="#000000"  background="#00ffffff"  just="left" />
                         <WindowPosition x="259"  y="109"  width="677"  height="775"  displayed="1"  panelState="---" />
                       </GraphEnvironment>
                     </Graph>
                     <Gate gating:id="ID1485218100"  gating:parent_id="ID1087000002" >
                       <gating:PolygonGate eventsInside="1"  annoOffsetX="-66"  annoOffsetY="13"  tint="#000000"  isTinted="0"  lineWeight="Normal"  userDefined="1"  quadId="-1"  gateResolution="256" >
                         <gating:dimension>
                           <data-type:fcs-dimension data-type:name="FITC-A" />
                         </gating:dimension>
                         <gating:dimension>
                           <data-type:fcs-dimension data-type:name="PE-A" />
                         </gating:dimension>
                         <gating:vertex>
                           <gating:coordinate data-type:value="82.6899033898" />
                           <gating:coordinate data-type:value="1046.0957642683" />
                         </gating:vertex>
                         <gating:vertex>
                           <gating:coordinate data-type:value="-46.6184056591" />
                           <gating:coordinate data-type:value="386.2737215319" />
                         </gating:vertex>
                         <gating:vertex>
                           <gating:coordinate data-type:value="-36.6715702194" />
                           <gating:coordinate data-type:value="-185.5549290311" />
                         </gating:vertex>
                         <gating:vertex>
                           <gating:coordinate data-type:value="193.0843012803" />
                           <gating:coordinate data-type:value="-371.5619397924" />
                         </gating:vertex>
                         <gating:vertex>
                           <gating:coordinate data-type:value="569.78795442" />
                           <gating:coordinate data-type:value="-69.7650088575" />
                         </gating:vertex>
                         <gating:vertex>
                           <gating:coordinate data-type:value="593.4219743882" />
                           <gating:coordinate data-type:value="513.7817315425" />
                         </gating:vertex>
                         <gating:vertex>
                           <gating:coordinate data-type:value="358.5127670079" />
                           <gating:coordinate data-type:value="1176.2940048461" />
                         </gating:vertex>
                         <gating:vertex>
                           <gating:coordinate data-type:value="223.5496988603" />
                           <gating:coordinate data-type:value="1176.2940048461" />
                         </gating:vertex>
                       </gating:PolygonGate>
                     </Gate>
                   </Population>
                   <Population name="Green"  annotation=""  owningGroup=""  expanded="1"  sortPriority="10"  count="10133" >
                     <Graph smoothing="0"  backColor="#ffffff"  foreColor="#000000"  heatMapStatParameter="FITC-A"  type="Pseudocolor"  fast="1" >
                       <Axis dimension="x"  name="FITC-A"  label=""  auto="auto" />
                       <Axis dimension="y"  name="PE-A"  label=""  auto="auto" />
                       <GraphSettings level="5%"  smoothingHighResolution="1"  contourHighResolution="1"  histogramSmoothingCount="0"  graphResolution="256"  showOutliers="0"  drawLargeDots="0"  dotsToDraw="8000"  tint="le.chartfill.tinted.40"  lineWeight="le.lineweight.normal"  lineStyle="le.linestyle.solid" />
                       <GraphEnvironment showGrid="0"  showAxes="tnlTNL"  showGates="1"  showFreqOnPlots="1"  showGateNameOnPlots="1"  showMedians="0"  showUncomped="0"  addEventParam="0"  lastYAxisName="" >
                         <TextTraits font="SansSerif"  size="11"  name="Labels"  style="plain"  color="#000000"  background="#00ffffff"  just="left" />
                         <TextTraits font="SansSerif"  size="11"  name="LayoutGates"  style="plain"  color="#000000"  background="#00ffffff"  just="left" />
                         <TextTraits font="SansSerif"  size="9"  name="Numbers"  style="plain"  color="#000000"  background="#00ffffff"  just="left" />
                         <TextTraits font="SansSerif"  size="9"  name="Legend"  style="plain"  color="#000000"  background="#00ffffff"  just="left" />
                         <WindowPosition x="259"  y="109"  width="677"  height="775"  displayed="1"  panelState="---" />
                       </GraphEnvironment>
                     </Graph>
                     <Gate gating:id="ID1681103197"  gating:parent_id="ID1087000002" >
                       <gating:PolygonGate eventsInside="1"  annoOffsetX="200"  annoOffsetY="64"  tint="#000000"  isTinted="0"  lineWeight="Normal"  userDefined="1"  quadId="-1"  gateResolution="256" >
                         <gating:dimension>
                           <data-type:fcs-dimension data-type:name="FITC-A" />
                         </gating:dimension>
                         <gating:dimension>
                           <data-type:fcs-dimension data-type:name="PE-A" />
                         </gating:dimension>
                         <gating:vertex>
                           <gating:coordinate data-type:value="203.217697358" />
                           <gating:coordinate data-type:value="191004.4268023015" />
                         </gating:vertex>
                         <gating:vertex>
                           <gating:coordinate data-type:value="60128.3872760812" />
                           <gating:coordinate data-type:value="205717.4725454412" />
                         </gating:vertex>
                         <gating:vertex>
                           <gating:coordinate data-type:value="33465.4897463592" />
                           <gating:coordinate data-type:value="1478.4302539819" />
                         </gating:vertex>
                         <gating:vertex>
                           <gating:coordinate data-type:value="534.9159734711" />
                           <gating:coordinate data-type:value="1131.5454455855" />
                         </gating:vertex>
                         <gating:vertex>
                           <gating:coordinate data-type:value="82.6899033898" />
                           <gating:coordinate data-type:value="3989.1088532164" />
                         </gating:vertex>
                         <gating:vertex>
                           <gating:coordinate data-type:value="182.9710113821" />
                           <gating:coordinate data-type:value="138540.6299208958" />
                         </gating:vertex>
                       </gating:PolygonGate>
                     </Gate>
                   </Population>
                 </Subpopulations>
               </Population>
             </Subpopulations>
           </Population>
         </Subpopulations>
       </SampleNode>
     </Sample>
   </SampleList>
   <TableEditor title="FlowJo Tables: Source Data Suppl. Fig. 2_4.wsp"  current="Table" >
     <Table name="Table"  outputFile="file:/C:/Users/Ines%20Folger/Documents/Table"  color="#00ffffff"  isBatch="0"  quickclose="0"  destination="toDisplay"  outputFormat="fj.document.type.table"  autoColumnName="" >
       <PrintLayout flipPattern0="0"  rows="1"  columns="1"  padding="36"  header=""  footer=""  headerActive="0"  footerActive="0"  scalingMode="fj.print.scale.none"  scaling="1"  orientation="1"  width="595.2744"  height="841.8888"  imageableX="72"  imageableY="72"  imageableWidth="451.2744"  imageableHeight="697.8888" />
       <PageSection sectionName="header" >&lt;table width=&quot;100%&quot;&gt;&lt;tr&gt;&lt;td align=&quot;left&quot; valign=&quot;top&quot;&gt;&amp;NBSP&amp;NBSP&amp;NBSP&amp;NBSP&lt;IMG SRC=&quot;file:/C:/Program%20Files/FlowJo%2010.6.0/images/fj_icon.png&quot;&gt;&lt;/IMG&gt;&lt;br/&gt;FlowJo, LLC&lt;/td&gt;&lt;td align=&quot;right&quot; valign=&quot;top&quot;&gt;Page &lt;PageNumber/&gt;&lt;/td&gt;&lt;/tr&gt;&lt;/table&gt;</PageSection>
       <PageSection sectionName="footer" >&lt;table width=&quot;100%&quot;&gt;&lt;tr&gt;&lt;td align=&quot;left&quot;  valign=&quot;bottom&quot;&gt;&lt;LongDate/&gt;&lt;/td&gt;&lt;td align=&quot;right&quot; valign=&quot;bottom&quot;&gt;&lt;Version/&gt;&lt;/td&gt;&lt;/tr&gt;&lt;/table&gt;</PageSection>
       <Iteration iterationType="SAMPLE"  iterationValue="5"  iterationKeyword=""  discriminator=""  panelSize="1"  groupName="workspaceSelection" />
     </Table>
   </TableEditor>
   <LayoutEditor title="FlowJo Layouts: Source Data Suppl. Fig. 2_4.wsp"  current="Layout"  showGrid="0"  showPageBreaks="0"  showGuides="0"  showDebugOutput="0" >
     <Layout name="Layout"  outputFile="file:/C:/Users/Ines%20Folger/Documents/Layout"  color="#00ffffff"  isBatch="0"  showGrid="0"  showRulers="1"  showDebugOutput="0"  showGuides="0"  showPageBreaks="1"  scale="1" >
       <PrintLayout flipPattern0="0"  rows="1"  columns="1"  padding="36"  header=""  footer=""  headerActive="0"  footerActive="0"  scalingMode="fj.print.scale.none"  scaling="1"  orientation="1"  width="595.2744"  height="841.8888"  imageableX="72"  imageableY="72"  imageableWidth="451.2744"  imageableHeight="697.8888" />
       <PageSection sectionName="header" >&lt;table width=&quot;100%&quot;&gt;&lt;tr&gt;&lt;td align=&quot;left&quot; valign=&quot;top&quot;&gt;&amp;NBSP&amp;NBSP&amp;NBSP&amp;NBSP&lt;IMG SRC=&quot;file:/C:/Program%20Files/FlowJo%2010.6.0/images/fj_icon.png&quot;&gt;&lt;/IMG&gt;&lt;br/&gt;FlowJo, LLC&lt;/td&gt;&lt;td align=&quot;right&quot; valign=&quot;top&quot;&gt;Page &lt;PageNumber/&gt;&lt;/td&gt;&lt;/tr&gt;&lt;/table&gt;</PageSection>
       <PageSection sectionName="footer" >&lt;table width=&quot;100%&quot;&gt;&lt;tr&gt;&lt;td align=&quot;left&quot;  valign=&quot;bottom&quot;&gt;&lt;LongDate/&gt;&lt;/td&gt;&lt;td align=&quot;right&quot; valign=&quot;bottom&quot;&gt;&lt;Version/&gt;&lt;/td&gt;&lt;/tr&gt;&lt;/table&gt;</PageSection>
       <Iteration iterationType="OFF"  iterationValue="1"  iterationKeyword=""  discriminator=""  panelSize="1"  groupName="All Samples" />
       <BatchSettings useCurrentGroup="1"  length="3"  name=""  order="ACROSS"  direction="COLUMNS"  append="0"  destination="toLayout"  separatePages="0"  launchApp="1"  header="0"  footer="0"  commandLineBatch="0" />
       <FigList>
         <ChartData x="374"  y="11"  width="256"  height="256"  lineWeight="Hairline"  fill="#ffffff"  stroke="#000000"  lineStyle="Solid"  gradientColor="#808080"  gradientStyle="le.gradientstyle.none"  enabled="1"  xScale="0.01"  yScale="0.01"  aspectRatioLock="0"  alpha="1"  figID="com.treestar.flowjo.charting.FigChartBox@3951af85#1610130283611"  rotation="0"  lock="0"  sizeLock="0"  contentLock="0"  wantsDrops="0"  dependents="1"  showSampleName="1"  showFullPath="1"  showFreq="0"  showCount="1"  showPopulationName="1"  showGraphTitle="0"  showMedians="0"  useShortName="1"  showKeyword="0"  keyword=""  showStatistic="0"  statistic=""  offsetHistograms="0"  offsetX="0"  offsetY="0"  flipH="0"  flipV="0"  showAdjunctHistograms="0"  scaleH="1"  scaleV="1"  panelIndex="-1"  z="0" >
           <Graph smoothing="0"  backColor="#ffffff"  foreColor="#000000"  heatMapStatParameter="FITC-A"  type="Pseudocolor"  fast="1" >
             <Axis dimension="x"  name="FITC-A"  label=""  auto="auto" />
             <Axis dimension="y"  name="PE-A"  label=""  auto="auto" />
             <GraphSettings level="5%"  smoothingHighResolution="1"  contourHighResolution="1"  histogramSmoothingCount="0"  graphResolution="256"  showOutliers="0"  drawLargeDots="0"  dotsToDraw="8000"  tint="le.chartfill.tinted.40"  lineWeight="le.lineweight.normal"  lineStyle="le.linestyle.solid" />
             <GraphEnvironment showGrid="0"  showAxes="tnlTNL"  showGates="1"  showFreqOnPlots="1"  showGateNameOnPlots="1"  showMedians="0"  showUncomped="0"  addEventParam="0"  lastYAxisName="" >
               <TextTraits font="SansSerif"  size="11"  name="Labels"  style="plain"  color="#000000"  background="#00ffffff"  just="left" />
               <TextTraits font="SansSerif"  size="11"  name="LayoutGates"  style="plain"  color="#000000"  background="#00ffffff"  just="left" />
               <TextTraits font="SansSerif"  size="9"  name="Numbers"  style="plain"  color="#000000"  background="#00ffffff"  just="left" />
               <TextTraits font="SansSerif"  size="9"  name="Legend"  style="plain"  color="#000000"  background="#00ffffff"  just="left" />
               <WindowPosition x="259"  y="109"  width="677"  height="775"  displayed="0"  panelState="---" />
             </GraphEnvironment>
           </Graph>
           <Annotation lineWeight="NoLine"  fill="#ffffff"  stroke="#808080"  lineStyle="Solid"  gradientColor="#808080"  gradientStyle="le.gradientstyle.none"  enabled="1"  xScale="1"  yScale="1"  aspectRatioLock="0"  alpha="1"  figID="com.treestar.flowjo.charting.FigChartAnnotation@32fa135b#1610130283614"  rotation="0"  lock="0"  sizeLock="0"  contentLock="0"  wantsDrops="0"  autoFitContents="0"  autoMinimumSize="1"  padding="5,5,5,5" >
             <Content>&amp;#xA;&amp;#xA;    &amp;lt;p style=&amp;quot;margin-top:0; text-align:left;&amp;quot;&amp;gt;&amp;#xA;      &amp;lt;font face=&amp;quot;SansSerif&amp;quot; color=&amp;quot;#000000&amp;quot; style=&amp;quot;font-size:11pt;&amp;quot;&amp;gt;&amp;lt;input type=&amp;quot;fjml&amp;quot; value=&amp;quot;%3CAnno+name%3D%22fj.anno.samplename%22+%2F%3E&amp;quot; style=&amp;quot;font-family:SansSerif; color:#000000; font-weight:normal;&amp;quot;&amp;gt;&amp;#xA;      &amp;lt;/font&amp;gt;&amp;#xA;    &amp;lt;/p&amp;gt;&amp;#xA;    &amp;lt;p style=&amp;quot;margin-top:0; text-align:left;&amp;quot;&amp;gt;&amp;#xA;      &amp;lt;font face=&amp;quot;SansSerif&amp;quot; color=&amp;quot;#000000&amp;quot; style=&amp;quot;font-size:11pt;&amp;quot;&amp;gt;&amp;lt;input type=&amp;quot;fjml&amp;quot; value=&amp;quot;%3CAnno+name%3D%22fj.anno.popname%22+%2F%3E&amp;quot; style=&amp;quot;font-family:SansSerif; color:#000000; font-weight:normal;&amp;quot;&amp;gt;&amp;#xA;      &amp;lt;/font&amp;gt;&amp;#xA;    &amp;lt;/p&amp;gt;&amp;#xA;    &amp;lt;p style=&amp;quot;margin-top:0; text-align:left;&amp;quot;&amp;gt;&amp;#xA;      &amp;lt;font face=&amp;quot;SansSerif&amp;quot; color=&amp;quot;#000000&amp;quot; style=&amp;quot;font-size:11pt;&amp;quot;&amp;gt;&amp;lt;input type=&amp;quot;fjml&amp;quot; value=&amp;quot;%3CStatistic+name%3D%22Count%22++id%3D%22%22++ancestor%3D%22%22+%2F%3E&amp;quot; style=&amp;quot;font-family:SansSerif; color:#000000; font-weight:normal;&amp;quot;&amp;gt;&amp;#xA;&amp;lt;/font&amp;gt;    &amp;lt;/p&amp;gt;&amp;#xA;</Content>
             <WindowPosition x="0"  y="340"  width="186"  height="61"  displayed="1"  panelState="" />
           </Annotation>
           <Legend lineWeight="Hairline"  fill="#ffffff"  stroke="#000000"  lineStyle="Solid"  gradientColor="#808080"  gradientStyle="le.gradientstyle.none"  enabled="1"  xScale="1"  yScale="1"  aspectRatioLock="0"  alpha="1"  figID="com.treestar.flowjo.charting.legend.FigLegend@155eabfc#1610130283614"  rotation="0"  lock="0"  sizeLock="0"  contentLock="0"  wantsDrops="0"  rows="3"  columns="4"  drawGrid="1"  autoFitContents="0"  showHeader="1" >
             <RowSizes>
               <Size index="0"  value="15" />
               <Size index="1"  value="15" />
               <Size index="2"  value="15" />
             </RowSizes>
             <ColSizes>
               <Size index="0"  value="15" />
               <Size index="1"  value="15" />
               <Size index="2"  value="15" />
               <Size index="3"  value="15" />
             </ColSizes>
             <WindowPosition x="280"  y="0"  width="60"  height="45"  displayed="0"  panelState="" />
             <Columns>
               <Anno name="fj.anno.samplename" />
               <Anno name="fj.anno.popname" />
               <Statistic name="Count"  ancestor=""  correlate="" />
             </Columns>
           </Legend>
           <Ancestry lineWeight="Hairline"  fill="#ffffff"  stroke="#000000"  lineStyle="Solid"  gradientColor="#808080"  gradientStyle="le.gradientstyle.none"  enabled="1"  xScale="1"  yScale="1"  aspectRatioLock="0"  alpha="1"  figID="com.treestar.flowjo.charting.FigChartRow@7318a571#1610130283613"  rotation="0"  lock="0"  sizeLock="0"  contentLock="0"  wantsDrops="0"  backgating="0"  horizontal="0"  backgatingLargeDots="0"  backgatingContours="0" >
             <WindowPosition x="0"  y="0"  width="0"  height="1"  displayed="0"  panelState="" />
           </Ancestry>
           <Multigraph lineWeight="NoLine"  fill="#00ffffff"  stroke="#000000"  lineStyle="Solid"  gradientColor="#808080"  gradientStyle="le.gradientstyle.none"  enabled="1"  xScale="1"  yScale="1"  aspectRatioLock="1"  alpha="1"  figID="com.treestar.flowjo.charting.FigChartGrid@79bc47b2#1610130283613"  rotation="0"  lock="0"  sizeLock="0"  contentLock="0"  wantsDrops="0"  annoOffsetX="0"  annoOffsetY="0"  type="NONE"  displayType="DotPlot"  rows="0"  columns="0" >
             <WindowPosition x="0"  y="0"  width="0"  height="1"  displayed="0"  panelState="" />
             <Parameters/>
           </Multigraph>
           <PopModelList>
             <DataLayer path="1/Single Cells"  panelValue="1"  discriminatorValue=""  sampleGMID="1"  sampleID="2" >
               <LegendSpec color="#000000"  text=""  chartFill="le.chartfill.tinted.40"  lineWeight="Normal"  lineStyle="Solid"  control="0" />
             </DataLayer>
           </PopModelList>
           <WindowPosition x="374"  y="11"  width="256"  height="256"  displayed="1"  panelState="" />
         </ChartData>
         <FigColorLegend x="323"  y="301"  width="70"  height="12"  lineWeight="Hairline"  fill="#ffffff"  stroke="#000000"  lineStyle="Solid"  gradientColor="#808080"  gradientStyle="le.gradientstyle.none"  enabled="1"  xScale="1"  yScale="1"  aspectRatioLock="0"  alpha="1"  figID="com.treestar.layout.presentation.FigHeatmapStatAxis@62cc91f6#1647970902860"  rotation="0"  lock="0"  sizeLock="0"  contentLock="0"  wantsDrops="0"  colorMapName="Default (blue,green,yellow,red)"  z="5" />
         <ChartData x="716"  y="15"  width="256"  height="256"  lineWeight="Hairline"  fill="#ffffff"  stroke="#000000"  lineStyle="Solid"  gradientColor="#808080"  gradientStyle="le.gradientstyle.none"  enabled="1"  xScale="0.01"  yScale="0.01"  aspectRatioLock="0"  alpha="1"  figID="com.treestar.flowjo.charting.FigChartBox@3cf76113#1610130292001"  rotation="0"  lock="0"  sizeLock="0"  contentLock="0"  wantsDrops="0"  dependents="1"  showSampleName="1"  showFullPath="1"  showFreq="0"  showCount="1"  showPopulationName="1"  showGraphTitle="0"  showMedians="0"  useShortName="1"  showKeyword="0"  keyword=""  showStatistic="0"  statistic=""  offsetHistograms="0"  offsetX="0"  offsetY="0"  flipH="0"  flipV="0"  showAdjunctHistograms="0"  scaleH="1"  scaleV="1"  panelIndex="-1"  z="10" >
           <Graph smoothing="0"  backColor="#ffffff"  foreColor="#000000"  heatMapStatParameter="FITC-A"  type="Pseudocolor"  fast="1" >
             <Axis dimension="x"  name="FITC-A"  label=""  auto="auto" />
             <Axis dimension="y"  name="PE-A"  label=""  auto="auto" />
             <GraphSettings level="5%"  smoothingHighResolution="1"  contourHighResolution="1"  histogramSmoothingCount="0"  graphResolution="256"  showOutliers="0"  drawLargeDots="0"  dotsToDraw="8000"  tint="le.chartfill.tinted.40"  lineWeight="le.lineweight.normal"  lineStyle="le.linestyle.solid" />
             <GraphEnvironment showGrid="0"  showAxes="tnlTNL"  showGates="1"  showFreqOnPlots="1"  showGateNameOnPlots="1"  showMedians="0"  showUncomped="0"  addEventParam="0"  lastYAxisName="" >
               <TextTraits font="SansSerif"  size="11"  name="Labels"  style="plain"  color="#000000"  background="#00ffffff"  just="left" />
               <TextTraits font="SansSerif"  size="11"  name="LayoutGates"  style="plain"  color="#000000"  background="#00ffffff"  just="left" />
               <TextTraits font="SansSerif"  size="9"  name="Numbers"  style="plain"  color="#000000"  background="#00ffffff"  just="left" />
               <TextTraits font="SansSerif"  size="9"  name="Legend"  style="plain"  color="#000000"  background="#00ffffff"  just="left" />
               <WindowPosition x="812"  y="101"  width="677"  height="775"  displayed="0"  panelState="---" />
             </GraphEnvironment>
           </Graph>
           <Annotation lineWeight="NoLine"  fill="#ffffff"  stroke="#808080"  lineStyle="Solid"  gradientColor="#808080"  gradientStyle="le.gradientstyle.none"  enabled="1"  xScale="1"  yScale="1"  aspectRatioLock="0"  alpha="1"  figID="com.treestar.flowjo.charting.FigChartAnnotation@679d5c55#1610130292002"  rotation="0"  lock="0"  sizeLock="0"  contentLock="0"  wantsDrops="0"  autoFitContents="0"  autoMinimumSize="1"  padding="5,5,5,5" >
             <Content>&amp;#xA;&amp;#xA;    &amp;lt;p style=&amp;quot;margin-top:0; text-align:left;&amp;quot;&amp;gt;&amp;#xA;      &amp;lt;font face=&amp;quot;SansSerif&amp;quot; color=&amp;quot;#000000&amp;quot; style=&amp;quot;font-size:11pt;&amp;quot;&amp;gt;&amp;lt;input type=&amp;quot;fjml&amp;quot; value=&amp;quot;%3CAnno+name%3D%22fj.anno.samplename%22+%2F%3E&amp;quot; style=&amp;quot;font-family:SansSerif; color:#000000; font-weight:normal;&amp;quot;&amp;gt;&amp;#xA;      &amp;lt;/font&amp;gt;&amp;#xA;    &amp;lt;/p&amp;gt;&amp;#xA;    &amp;lt;p style=&amp;quot;margin-top:0; text-align:left;&amp;quot;&amp;gt;&amp;#xA;      &amp;lt;font face=&amp;quot;SansSerif&amp;quot; color=&amp;quot;#000000&amp;quot; style=&amp;quot;font-size:11pt;&amp;quot;&amp;gt;&amp;lt;input type=&amp;quot;fjml&amp;quot; value=&amp;quot;%3CAnno+name%3D%22fj.anno.popname%22+%2F%3E&amp;quot; style=&amp;quot;font-family:SansSerif; color:#000000; font-weight:normal;&amp;quot;&amp;gt;&amp;#xA;      &amp;lt;/font&amp;gt;&amp;#xA;    &amp;lt;/p&amp;gt;&amp;#xA;    &amp;lt;p style=&amp;quot;margin-top:0; text-align:left;&amp;quot;&amp;gt;&amp;#xA;      &amp;lt;font face=&amp;quot;SansSerif&amp;quot; color=&amp;quot;#000000&amp;quot; style=&amp;quot;font-size:11pt;&amp;quot;&amp;gt;&amp;lt;input type=&amp;quot;fjml&amp;quot; value=&amp;quot;%3CStatistic+name%3D%22Count%22++id%3D%22%22++ancestor%3D%22%22+%2F%3E&amp;quot; style=&amp;quot;font-family:SansSerif; color:#000000; font-weight:normal;&amp;quot;&amp;gt;&amp;#xA;&amp;lt;/font&amp;gt;    &amp;lt;/p&amp;gt;&amp;#xA;</Content>
             <WindowPosition x="0"  y="340"  width="303"  height="61"  displayed="1"  panelState="" />
           </Annotation>
           <Legend lineWeight="Hairline"  fill="#ffffff"  stroke="#000000"  lineStyle="Solid"  gradientColor="#808080"  gradientStyle="le.gradientstyle.none"  enabled="1"  xScale="1"  yScale="1"  aspectRatioLock="0"  alpha="1"  figID="com.treestar.flowjo.charting.legend.FigLegend@22672559#1610130292002"  rotation="0"  lock="0"  sizeLock="0"  contentLock="0"  wantsDrops="0"  rows="3"  columns="4"  drawGrid="1"  autoFitContents="0"  showHeader="1" >
             <RowSizes>
               <Size index="0"  value="15" />
               <Size index="1"  value="15" />
               <Size index="2"  value="15" />
             </RowSizes>
             <ColSizes>
               <Size index="0"  value="15" />
               <Size index="1"  value="15" />
               <Size index="2"  value="15" />
               <Size index="3"  value="15" />
             </ColSizes>
             <WindowPosition x="280"  y="0"  width="60"  height="45"  displayed="0"  panelState="" />
             <Columns>
               <Anno name="fj.anno.samplename" />
               <Anno name="fj.anno.popname" />
               <Statistic name="Count"  ancestor=""  correlate="" />
             </Columns>
           </Legend>
           <Ancestry lineWeight="Hairline"  fill="#ffffff"  stroke="#000000"  lineStyle="Solid"  gradientColor="#808080"  gradientStyle="le.gradientstyle.none"  enabled="1"  xScale="1"  yScale="1"  aspectRatioLock="0"  alpha="1"  figID="com.treestar.flowjo.charting.FigChartRow@33e7351d#1610130292002"  rotation="0"  lock="0"  sizeLock="0"  contentLock="0"  wantsDrops="0"  backgating="0"  horizontal="0"  backgatingLargeDots="0"  backgatingContours="0" >
             <WindowPosition x="0"  y="0"  width="0"  height="1"  displayed="0"  panelState="" />
           </Ancestry>
           <Multigraph lineWeight="NoLine"  fill="#00ffffff"  stroke="#000000"  lineStyle="Solid"  gradientColor="#808080"  gradientStyle="le.gradientstyle.none"  enabled="1"  xScale="1"  yScale="1"  aspectRatioLock="1"  alpha="1"  figID="com.treestar.flowjo.charting.FigChartGrid@52ac07c7#1610130292002"  rotation="0"  lock="0"  sizeLock="0"  contentLock="0"  wantsDrops="0"  annoOffsetX="0"  annoOffsetY="0"  type="NONE"  displayType="DotPlot"  rows="0"  columns="0" >
             <WindowPosition x="0"  y="0"  width="0"  height="1"  displayed="0"  panelState="" />
             <Parameters/>
           </Multigraph>
           <PopModelList>
             <DataLayer path="1/Single Cells"  panelValue="1"  discriminatorValue=""  sampleGMID="2"  sampleID="3" >
               <LegendSpec color="#000000"  text=""  chartFill="le.chartfill.tinted.40"  lineWeight="Normal"  lineStyle="Solid"  control="0" />
             </DataLayer>
           </PopModelList>
           <WindowPosition x="716"  y="15"  width="256"  height="256"  displayed="1"  panelState="" />
         </ChartData>
         <FigColorLegend x="665"  y="305"  width="70"  height="12"  lineWeight="Hairline"  fill="#ffffff"  stroke="#000000"  lineStyle="Solid"  gradientColor="#808080"  gradientStyle="le.gradientstyle.none"  enabled="1"  xScale="1"  yScale="1"  aspectRatioLock="0"  alpha="1"  figID="com.treestar.layout.presentation.FigHeatmapStatAxis@6e734e82#1647970902860"  rotation="0"  lock="0"  sizeLock="0"  contentLock="0"  wantsDrops="0"  colorMapName="Default (blue,green,yellow,red)"  z="15" />
         <ChartData x="1065"  y="12"  width="256"  height="256"  lineWeight="Hairline"  fill="#ffffff"  stroke="#000000"  lineStyle="Solid"  gradientColor="#808080"  gradientStyle="le.gradientstyle.none"  enabled="1"  xScale="0.01"  yScale="0.01"  aspectRatioLock="0"  alpha="1"  figID="com.treestar.flowjo.charting.FigChartBox@2f8ba954#1610130298849"  rotation="0"  lock="0"  sizeLock="0"  contentLock="0"  wantsDrops="0"  dependents="1"  showSampleName="1"  showFullPath="1"  showFreq="0"  showCount="1"  showPopulationName="1"  showGraphTitle="0"  showMedians="0"  useShortName="1"  showKeyword="0"  keyword=""  showStatistic="0"  statistic=""  offsetHistograms="0"  offsetX="0"  offsetY="0"  flipH="0"  flipV="0"  showAdjunctHistograms="0"  scaleH="1"  scaleV="1"  panelIndex="-1"  z="20" >
           <Graph smoothing="0"  backColor="#ffffff"  foreColor="#000000"  heatMapStatParameter="FITC-A"  type="Pseudocolor"  fast="1" >
             <Axis dimension="x"  name="FITC-A"  label=""  auto="auto" />
             <Axis dimension="y"  name="PE-A"  label=""  auto="auto" />
             <GraphSettings level="5%"  smoothingHighResolution="1"  contourHighResolution="1"  histogramSmoothingCount="0"  graphResolution="256"  showOutliers="0"  drawLargeDots="0"  dotsToDraw="8000"  tint="le.chartfill.tinted.40"  lineWeight="le.lineweight.normal"  lineStyle="le.linestyle.solid" />
             <GraphEnvironment showGrid="0"  showAxes="tnlTNL"  showGates="1"  showFreqOnPlots="1"  showGateNameOnPlots="1"  showMedians="0"  showUncomped="0"  addEventParam="0"  lastYAxisName="" >
               <TextTraits font="SansSerif"  size="11"  name="Labels"  style="plain"  color="#000000"  background="#00ffffff"  just="left" />
               <TextTraits font="SansSerif"  size="11"  name="LayoutGates"  style="plain"  color="#000000"  background="#00ffffff"  just="left" />
               <TextTraits font="SansSerif"  size="9"  name="Numbers"  style="plain"  color="#000000"  background="#00ffffff"  just="left" />
               <TextTraits font="SansSerif"  size="9"  name="Legend"  style="plain"  color="#000000"  background="#00ffffff"  just="left" />
               <WindowPosition x="259"  y="109"  width="677"  height="775"  displayed="0"  panelState="---" />
             </GraphEnvironment>
           </Graph>
           <Annotation lineWeight="NoLine"  fill="#ffffff"  stroke="#808080"  lineStyle="Solid"  gradientColor="#808080"  gradientStyle="le.gradientstyle.none"  enabled="1"  xScale="1"  yScale="1"  aspectRatioLock="0"  alpha="1"  figID="com.treestar.flowjo.charting.FigChartAnnotation@2dfeb7d4#1610130298850"  rotation="0"  lock="0"  sizeLock="0"  contentLock="0"  wantsDrops="0"  autoFitContents="0"  autoMinimumSize="1"  padding="5,5,5,5" >
             <Content>&amp;#xA;&amp;#xA;    &amp;lt;p style=&amp;quot;margin-top:0; text-align:left;&amp;quot;&amp;gt;&amp;#xA;      &amp;lt;font face=&amp;quot;SansSerif&amp;quot; color=&amp;quot;#000000&amp;quot; style=&amp;quot;font-size:11pt;&amp;quot;&amp;gt;&amp;lt;input type=&amp;quot;fjml&amp;quot; value=&amp;quot;%3CAnno+name%3D%22fj.anno.samplename%22+%2F%3E&amp;quot; style=&amp;quot;font-family:SansSerif; color:#000000; font-weight:normal;&amp;quot;&amp;gt;&amp;#xA;      &amp;lt;/font&amp;gt;&amp;#xA;    &amp;lt;/p&amp;gt;&amp;#xA;    &amp;lt;p style=&amp;quot;margin-top:0; text-align:left;&amp;quot;&amp;gt;&amp;#xA;      &amp;lt;font face=&amp;quot;SansSerif&amp;quot; color=&amp;quot;#000000&amp;quot; style=&amp;quot;font-size:11pt;&amp;quot;&amp;gt;&amp;lt;input type=&amp;quot;fjml&amp;quot; value=&amp;quot;%3CAnno+name%3D%22fj.anno.popname%22+%2F%3E&amp;quot; style=&amp;quot;font-family:SansSerif; color:#000000; font-weight:normal;&amp;quot;&amp;gt;&amp;#xA;      &amp;lt;/font&amp;gt;&amp;#xA;    &amp;lt;/p&amp;gt;&amp;#xA;    &amp;lt;p style=&amp;quot;margin-top:0; text-align:left;&amp;quot;&amp;gt;&amp;#xA;      &amp;lt;font face=&amp;quot;SansSerif&amp;quot; color=&amp;quot;#000000&amp;quot; style=&amp;quot;font-size:11pt;&amp;quot;&amp;gt;&amp;lt;input type=&amp;quot;fjml&amp;quot; value=&amp;quot;%3CStatistic+name%3D%22Count%22++id%3D%22%22++ancestor%3D%22%22+%2F%3E&amp;quot; style=&amp;quot;font-family:SansSerif; color:#000000; font-weight:normal;&amp;quot;&amp;gt;&amp;#xA;&amp;lt;/font&amp;gt;    &amp;lt;/p&amp;gt;&amp;#xA;</Content>
             <WindowPosition x="0"  y="340"  width="471"  height="61"  displayed="1"  panelState="" />
           </Annotation>
           <Legend lineWeight="Hairline"  fill="#ffffff"  stroke="#000000"  lineStyle="Solid"  gradientColor="#808080"  gradientStyle="le.gradientstyle.none"  enabled="1"  xScale="1"  yScale="1"  aspectRatioLock="0"  alpha="1"  figID="com.treestar.flowjo.charting.legend.FigLegend@334b11da#1610130298850"  rotation="0"  lock="0"  sizeLock="0"  contentLock="0"  wantsDrops="0"  rows="3"  columns="4"  drawGrid="1"  autoFitContents="0"  showHeader="1" >
             <RowSizes>
               <Size index="0"  value="15" />
               <Size index="1"  value="15" />
               <Size index="2"  value="15" />
             </RowSizes>
             <ColSizes>
               <Size index="0"  value="15" />
               <Size index="1"  value="15" />
               <Size index="2"  value="15" />
               <Size index="3"  value="15" />
             </ColSizes>
             <WindowPosition x="280"  y="0"  width="60"  height="45"  displayed="0"  panelState="" />
             <Columns>
               <Anno name="fj.anno.samplename" />
               <Anno name="fj.anno.popname" />
               <Statistic name="Count"  ancestor=""  correlate="" />
             </Columns>
           </Legend>
           <Ancestry lineWeight="Hairline"  fill="#ffffff"  stroke="#000000"  lineStyle="Solid"  gradientColor="#808080"  gradientStyle="le.gradientstyle.none"  enabled="1"  xScale="1"  yScale="1"  aspectRatioLock="0"  alpha="1"  figID="com.treestar.flowjo.charting.FigChartRow@3c73b3f3#1610130298849"  rotation="0"  lock="0"  sizeLock="0"  contentLock="0"  wantsDrops="0"  backgating="0"  horizontal="0"  backgatingLargeDots="0"  backgatingContours="0" >
             <WindowPosition x="0"  y="0"  width="0"  height="1"  displayed="0"  panelState="" />
           </Ancestry>
           <Multigraph lineWeight="NoLine"  fill="#00ffffff"  stroke="#000000"  lineStyle="Solid"  gradientColor="#808080"  gradientStyle="le.gradientstyle.none"  enabled="1"  xScale="1"  yScale="1"  aspectRatioLock="1"  alpha="1"  figID="com.treestar.flowjo.charting.FigChartGrid@3cd58562#1610130298850"  rotation="0"  lock="0"  sizeLock="0"  contentLock="0"  wantsDrops="0"  annoOffsetX="0"  annoOffsetY="0"  type="NONE"  displayType="DotPlot"  rows="0"  columns="0" >
             <WindowPosition x="0"  y="0"  width="0"  height="1"  displayed="0"  panelState="" />
             <Parameters/>
           </Multigraph>
           <PopModelList>
             <DataLayer path="1/Single Cells"  panelValue="1"  discriminatorValue=""  sampleGMID="3"  sampleID="4" >
               <LegendSpec color="#000000"  text=""  chartFill="le.chartfill.tinted.40"  lineWeight="Normal"  lineStyle="Solid"  control="0" />
             </DataLayer>
           </PopModelList>
           <WindowPosition x="1065"  y="12"  width="256"  height="256"  displayed="1"  panelState="" />
         </ChartData>
         <FigColorLegend x="1014"  y="302"  width="70"  height="12"  lineWeight="Hairline"  fill="#ffffff"  stroke="#000000"  lineStyle="Solid"  gradientColor="#808080"  gradientStyle="le.gradientstyle.none"  enabled="1"  xScale="1"  yScale="1"  aspectRatioLock="0"  alpha="1"  figID="com.treestar.layout.presentation.FigHeatmapStatAxis@a3e2469#1647970902860"  rotation="0"  lock="0"  sizeLock="0"  contentLock="0"  wantsDrops="0"  colorMapName="Default (blue,green,yellow,red)"  z="25" />
         <ChartData x="27"  y="427"  width="256"  height="256"  lineWeight="Hairline"  fill="#ffffff"  stroke="#000000"  lineStyle="Solid"  gradientColor="#808080"  gradientStyle="le.gradientstyle.none"  enabled="1"  xScale="0.01"  yScale="0.01"  aspectRatioLock="0"  alpha="1"  figID="com.treestar.flowjo.charting.FigChartBox@8d0b74f#1610130307524"  rotation="0"  lock="0"  sizeLock="0"  contentLock="0"  wantsDrops="0"  dependents="1"  showSampleName="1"  showFullPath="1"  showFreq="0"  showCount="1"  showPopulationName="1"  showGraphTitle="0"  showMedians="0"  useShortName="1"  showKeyword="0"  keyword=""  showStatistic="0"  statistic=""  offsetHistograms="0"  offsetX="0"  offsetY="0"  flipH="0"  flipV="0"  showAdjunctHistograms="0"  scaleH="1"  scaleV="1"  panelIndex="-1"  z="30" >
           <Graph smoothing="0"  backColor="#ffffff"  foreColor="#000000"  heatMapStatParameter="FITC-A"  type="Pseudocolor"  fast="1" >
             <Axis dimension="x"  name="FITC-A"  label=""  auto="auto" />
             <Axis dimension="y"  name="PE-A"  label=""  auto="auto" />
             <GraphSettings level="5%"  smoothingHighResolution="1"  contourHighResolution="1"  histogramSmoothingCount="0"  graphResolution="256"  showOutliers="0"  drawLargeDots="0"  dotsToDraw="8000"  tint="le.chartfill.tinted.40"  lineWeight="le.lineweight.normal"  lineStyle="le.linestyle.solid" />
             <GraphEnvironment showGrid="0"  showAxes="tnlTNL"  showGates="1"  showFreqOnPlots="1"  showGateNameOnPlots="1"  showMedians="0"  showUncomped="0"  addEventParam="0"  lastYAxisName="" >
               <TextTraits font="SansSerif"  size="11"  name="Labels"  style="plain"  color="#000000"  background="#00ffffff"  just="left" />
               <TextTraits font="SansSerif"  size="11"  name="LayoutGates"  style="plain"  color="#000000"  background="#00ffffff"  just="left" />
               <TextTraits font="SansSerif"  size="9"  name="Numbers"  style="plain"  color="#000000"  background="#00ffffff"  just="left" />
               <TextTraits font="SansSerif"  size="9"  name="Legend"  style="plain"  color="#000000"  background="#00ffffff"  just="left" />
               <WindowPosition x="267"  y="95"  width="677"  height="775"  displayed="0"  panelState="---" />
             </GraphEnvironment>
           </Graph>
           <Annotation lineWeight="NoLine"  fill="#ffffff"  stroke="#808080"  lineStyle="Solid"  gradientColor="#808080"  gradientStyle="le.gradientstyle.none"  enabled="1"  xScale="1"  yScale="1"  aspectRatioLock="0"  alpha="1"  figID="com.treestar.flowjo.charting.FigChartAnnotation@13dc9a29#1610130307525"  rotation="0"  lock="0"  sizeLock="0"  contentLock="0"  wantsDrops="0"  autoFitContents="0"  autoMinimumSize="1"  padding="5,5,5,5" >
             <Content>&amp;#xA;&amp;#xA;    &amp;lt;p style=&amp;quot;margin-top:0; text-align:left;&amp;quot;&amp;gt;&amp;#xA;      &amp;lt;font face=&amp;quot;SansSerif&amp;quot; color=&amp;quot;#000000&amp;quot; style=&amp;quot;font-size:11pt;&amp;quot;&amp;gt;&amp;lt;input type=&amp;quot;fjml&amp;quot; value=&amp;quot;%3CAnno+name%3D%22fj.anno.samplename%22+%2F%3E&amp;quot; style=&amp;quot;font-family:SansSerif; color:#000000; font-weight:normal;&amp;quot;&amp;gt;&amp;#xA;      &amp;lt;/font&amp;gt;&amp;#xA;    &amp;lt;/p&amp;gt;&amp;#xA;    &amp;lt;p style=&amp;quot;margin-top:0; text-align:left;&amp;quot;&amp;gt;&amp;#xA;      &amp;lt;font face=&amp;quot;SansSerif&amp;quot; color=&amp;quot;#000000&amp;quot; style=&amp;quot;font-size:11pt;&amp;quot;&amp;gt;&amp;lt;input type=&amp;quot;fjml&amp;quot; value=&amp;quot;%3CAnno+name%3D%22fj.anno.popname%22+%2F%3E&amp;quot; style=&amp;quot;font-family:SansSerif; color:#000000; font-weight:normal;&amp;quot;&amp;gt;&amp;#xA;      &amp;lt;/font&amp;gt;&amp;#xA;    &amp;lt;/p&amp;gt;&amp;#xA;    &amp;lt;p style=&amp;quot;margin-top:0; text-align:left;&amp;quot;&amp;gt;&amp;#xA;      &amp;lt;font face=&amp;quot;SansSerif&amp;quot; color=&amp;quot;#000000&amp;quot; style=&amp;quot;font-size:11pt;&amp;quot;&amp;gt;&amp;lt;input type=&amp;quot;fjml&amp;quot; value=&amp;quot;%3CStatistic+name%3D%22Count%22++id%3D%22%22++ancestor%3D%22%22+%2F%3E&amp;quot; style=&amp;quot;font-family:SansSerif; color:#000000; font-weight:normal;&amp;quot;&amp;gt;&amp;#xA;&amp;lt;/font&amp;gt;    &amp;lt;/p&amp;gt;&amp;#xA;</Content>
             <WindowPosition x="0"  y="340"  width="333"  height="61"  displayed="1"  panelState="" />
           </Annotation>
           <Legend lineWeight="Hairline"  fill="#ffffff"  stroke="#000000"  lineStyle="Solid"  gradientColor="#808080"  gradientStyle="le.gradientstyle.none"  enabled="1"  xScale="1"  yScale="1"  aspectRatioLock="0"  alpha="1"  figID="com.treestar.flowjo.charting.legend.FigLegend@ef61553#1610130307525"  rotation="0"  lock="0"  sizeLock="0"  contentLock="0"  wantsDrops="0"  rows="3"  columns="4"  drawGrid="1"  autoFitContents="0"  showHeader="1" >
             <RowSizes>
               <Size index="0"  value="15" />
               <Size index="1"  value="15" />
               <Size index="2"  value="15" />
             </RowSizes>
             <ColSizes>
               <Size index="0"  value="15" />
               <Size index="1"  value="15" />
               <Size index="2"  value="15" />
               <Size index="3"  value="15" />
             </ColSizes>
             <WindowPosition x="280"  y="0"  width="60"  height="45"  displayed="0"  panelState="" />
             <Columns>
               <Anno name="fj.anno.samplename" />
               <Anno name="fj.anno.popname" />
               <Statistic name="Count"  ancestor=""  correlate="" />
             </Columns>
           </Legend>
           <Ancestry lineWeight="Hairline"  fill="#ffffff"  stroke="#000000"  lineStyle="Solid"  gradientColor="#808080"  gradientStyle="le.gradientstyle.none"  enabled="1"  xScale="1"  yScale="1"  aspectRatioLock="0"  alpha="1"  figID="com.treestar.flowjo.charting.FigChartRow@7315f3aa#1610130307525"  rotation="0"  lock="0"  sizeLock="0"  contentLock="0"  wantsDrops="0"  backgating="0"  horizontal="0"  backgatingLargeDots="0"  backgatingContours="0" >
             <WindowPosition x="0"  y="0"  width="0"  height="1"  displayed="0"  panelState="" />
           </Ancestry>
           <Multigraph lineWeight="NoLine"  fill="#00ffffff"  stroke="#000000"  lineStyle="Solid"  gradientColor="#808080"  gradientStyle="le.gradientstyle.none"  enabled="1"  xScale="1"  yScale="1"  aspectRatioLock="1"  alpha="1"  figID="com.treestar.flowjo.charting.FigChartGrid@39e202a5#1610130307525"  rotation="0"  lock="0"  sizeLock="0"  contentLock="0"  wantsDrops="0"  annoOffsetX="0"  annoOffsetY="0"  type="NONE"  displayType="DotPlot"  rows="0"  columns="0" >
             <WindowPosition x="0"  y="0"  width="0"  height="1"  displayed="0"  panelState="" />
             <Parameters/>
           </Multigraph>
           <PopModelList>
             <DataLayer path="1/Single Cells"  panelValue="1"  discriminatorValue=""  sampleGMID="4"  sampleID="5" >
               <LegendSpec color="#000000"  text=""  chartFill="le.chartfill.tinted.40"  lineWeight="Normal"  lineStyle="Solid"  control="0" />
             </DataLayer>
           </PopModelList>
           <WindowPosition x="27"  y="427"  width="256"  height="256"  displayed="1"  panelState="" />
         </ChartData>
         <FigColorLegend x="-24"  y="717"  width="70"  height="12"  lineWeight="Hairline"  fill="#ffffff"  stroke="#000000"  lineStyle="Solid"  gradientColor="#808080"  gradientStyle="le.gradientstyle.none"  enabled="1"  xScale="1"  yScale="1"  aspectRatioLock="0"  alpha="1"  figID="com.treestar.layout.presentation.FigHeatmapStatAxis@12c076e5#1647970902860"  rotation="0"  lock="0"  sizeLock="0"  contentLock="0"  wantsDrops="0"  colorMapName="Default (blue,green,yellow,red)"  z="35" />
         <ChartData x="365"  y="428"  width="256"  height="256"  lineWeight="Hairline"  fill="#ffffff"  stroke="#000000"  lineStyle="Solid"  gradientColor="#808080"  gradientStyle="le.gradientstyle.none"  enabled="1"  xScale="0.01"  yScale="0.01"  aspectRatioLock="0"  alpha="1"  figID="com.treestar.flowjo.charting.FigChartBox@4ec50e7a#1610130311921"  rotation="0"  lock="0"  sizeLock="0"  contentLock="0"  wantsDrops="0"  dependents="1"  showSampleName="1"  showFullPath="1"  showFreq="0"  showCount="1"  showPopulationName="1"  showGraphTitle="0"  showMedians="0"  useShortName="1"  showKeyword="0"  keyword=""  showStatistic="0"  statistic=""  offsetHistograms="0"  offsetX="0"  offsetY="0"  flipH="0"  flipV="0"  showAdjunctHistograms="0"  scaleH="1"  scaleV="1"  panelIndex="-1"  z="40" >
           <Graph smoothing="0"  backColor="#ffffff"  foreColor="#000000"  heatMapStatParameter="FITC-A"  type="Pseudocolor"  fast="1" >
             <Axis dimension="x"  name="FITC-A"  label=""  auto="auto" />
             <Axis dimension="y"  name="PE-A"  label=""  auto="auto" />
             <GraphSettings level="5%"  smoothingHighResolution="1"  contourHighResolution="1"  histogramSmoothingCount="0"  graphResolution="256"  showOutliers="0"  drawLargeDots="0"  dotsToDraw="8000"  tint="le.chartfill.tinted.40"  lineWeight="le.lineweight.normal"  lineStyle="le.linestyle.solid" />
             <GraphEnvironment showGrid="0"  showAxes="tnlTNL"  showGates="1"  showFreqOnPlots="1"  showGateNameOnPlots="1"  showMedians="0"  showUncomped="0"  addEventParam="0"  lastYAxisName="" >
               <TextTraits font="SansSerif"  size="11"  name="Labels"  style="plain"  color="#000000"  background="#00ffffff"  just="left" />
               <TextTraits font="SansSerif"  size="11"  name="LayoutGates"  style="plain"  color="#000000"  background="#00ffffff"  just="left" />
               <TextTraits font="SansSerif"  size="9"  name="Numbers"  style="plain"  color="#000000"  background="#00ffffff"  just="left" />
               <TextTraits font="SansSerif"  size="9"  name="Legend"  style="plain"  color="#000000"  background="#00ffffff"  just="left" />
               <WindowPosition x="259"  y="109"  width="677"  height="775"  displayed="0"  panelState="---" />
             </GraphEnvironment>
           </Graph>
           <Annotation lineWeight="NoLine"  fill="#ffffff"  stroke="#808080"  lineStyle="Solid"  gradientColor="#808080"  gradientStyle="le.gradientstyle.none"  enabled="1"  xScale="1"  yScale="1"  aspectRatioLock="0"  alpha="1"  figID="com.treestar.flowjo.charting.FigChartAnnotation@4bf9e421#1610130311922"  rotation="0"  lock="0"  sizeLock="0"  contentLock="0"  wantsDrops="0"  autoFitContents="0"  autoMinimumSize="1"  padding="5,5,5,5" >
             <Content>&amp;#xA;&amp;#xA;    &amp;lt;p style=&amp;quot;margin-top:0; text-align:left;&amp;quot;&amp;gt;&amp;#xA;      &amp;lt;font face=&amp;quot;SansSerif&amp;quot; color=&amp;quot;#000000&amp;quot; style=&amp;quot;font-size:11pt;&amp;quot;&amp;gt;&amp;lt;input type=&amp;quot;fjml&amp;quot; value=&amp;quot;%3CAnno+name%3D%22fj.anno.samplename%22+%2F%3E&amp;quot; style=&amp;quot;font-family:SansSerif; color:#000000; font-weight:normal;&amp;quot;&amp;gt;&amp;#xA;      &amp;lt;/font&amp;gt;&amp;#xA;    &amp;lt;/p&amp;gt;&amp;#xA;    &amp;lt;p style=&amp;quot;margin-top:0; text-align:left;&amp;quot;&amp;gt;&amp;#xA;      &amp;lt;font face=&amp;quot;SansSerif&amp;quot; color=&amp;quot;#000000&amp;quot; style=&amp;quot;font-size:11pt;&amp;quot;&amp;gt;&amp;lt;input type=&amp;quot;fjml&amp;quot; value=&amp;quot;%3CAnno+name%3D%22fj.anno.popname%22+%2F%3E&amp;quot; style=&amp;quot;font-family:SansSerif; color:#000000; font-weight:normal;&amp;quot;&amp;gt;&amp;#xA;      &amp;lt;/font&amp;gt;&amp;#xA;    &amp;lt;/p&amp;gt;&amp;#xA;    &amp;lt;p style=&amp;quot;margin-top:0; text-align:left;&amp;quot;&amp;gt;&amp;#xA;      &amp;lt;font face=&amp;quot;SansSerif&amp;quot; color=&amp;quot;#000000&amp;quot; style=&amp;quot;font-size:11pt;&amp;quot;&amp;gt;&amp;lt;input type=&amp;quot;fjml&amp;quot; value=&amp;quot;%3CStatistic+name%3D%22Count%22++id%3D%22%22++ancestor%3D%22%22+%2F%3E&amp;quot; style=&amp;quot;font-family:SansSerif; color:#000000; font-weight:normal;&amp;quot;&amp;gt;&amp;#xA;&amp;lt;/font&amp;gt;    &amp;lt;/p&amp;gt;&amp;#xA;</Content>
             <WindowPosition x="0"  y="340"  width="332"  height="61"  displayed="1"  panelState="" />
           </Annotation>
           <Legend lineWeight="Hairline"  fill="#ffffff"  stroke="#000000"  lineStyle="Solid"  gradientColor="#808080"  gradientStyle="le.gradientstyle.none"  enabled="1"  xScale="1"  yScale="1"  aspectRatioLock="0"  alpha="1"  figID="com.treestar.flowjo.charting.legend.FigLegend@2a753a06#1610130311922"  rotation="0"  lock="0"  sizeLock="0"  contentLock="0"  wantsDrops="0"  rows="3"  columns="4"  drawGrid="1"  autoFitContents="0"  showHeader="1" >
             <RowSizes>
               <Size index="0"  value="15" />
               <Size index="1"  value="15" />
               <Size index="2"  value="15" />
             </RowSizes>
             <ColSizes>
               <Size index="0"  value="15" />
               <Size index="1"  value="15" />
               <Size index="2"  value="15" />
               <Size index="3"  value="15" />
             </ColSizes>
             <WindowPosition x="280"  y="0"  width="60"  height="45"  displayed="0"  panelState="" />
             <Columns>
               <Anno name="fj.anno.samplename" />
               <Anno name="fj.anno.popname" />
               <Statistic name="Count"  ancestor=""  correlate="" />
             </Columns>
           </Legend>
           <Ancestry lineWeight="Hairline"  fill="#ffffff"  stroke="#000000"  lineStyle="Solid"  gradientColor="#808080"  gradientStyle="le.gradientstyle.none"  enabled="1"  xScale="1"  yScale="1"  aspectRatioLock="0"  alpha="1"  figID="com.treestar.flowjo.charting.FigChartRow@332aefd6#1610130311922"  rotation="0"  lock="0"  sizeLock="0"  contentLock="0"  wantsDrops="0"  backgating="0"  horizontal="0"  backgatingLargeDots="0"  backgatingContours="0" >
             <WindowPosition x="0"  y="0"  width="0"  height="1"  displayed="0"  panelState="" />
           </Ancestry>
           <Multigraph lineWeight="NoLine"  fill="#00ffffff"  stroke="#000000"  lineStyle="Solid"  gradientColor="#808080"  gradientStyle="le.gradientstyle.none"  enabled="1"  xScale="1"  yScale="1"  aspectRatioLock="1"  alpha="1"  figID="com.treestar.flowjo.charting.FigChartGrid@7c08d271#1610130311922"  rotation="0"  lock="0"  sizeLock="0"  contentLock="0"  wantsDrops="0"  annoOffsetX="0"  annoOffsetY="0"  type="NONE"  displayType="DotPlot"  rows="0"  columns="0" >
             <WindowPosition x="0"  y="0"  width="0"  height="1"  displayed="0"  panelState="" />
             <Parameters/>
           </Multigraph>
           <PopModelList>
             <DataLayer path="1/Single Cells"  panelValue="1"  discriminatorValue=""  sampleGMID="5"  sampleID="6" >
               <LegendSpec color="#000000"  text=""  chartFill="le.chartfill.tinted.40"  lineWeight="Normal"  lineStyle="Solid"  control="0" />
             </DataLayer>
           </PopModelList>
           <WindowPosition x="365"  y="428"  width="256"  height="256"  displayed="1"  panelState="" />
         </ChartData>
         <FigColorLegend x="314"  y="718"  width="70"  height="12"  lineWeight="Hairline"  fill="#ffffff"  stroke="#000000"  lineStyle="Solid"  gradientColor="#808080"  gradientStyle="le.gradientstyle.none"  enabled="1"  xScale="1"  yScale="1"  aspectRatioLock="0"  alpha="1"  figID="com.treestar.layout.presentation.FigHeatmapStatAxis@5d387ca#1647970902860"  rotation="0"  lock="0"  sizeLock="0"  contentLock="0"  wantsDrops="0"  colorMapName="Default (blue,green,yellow,red)"  z="45" />
         <ChartData x="703"  y="429"  width="256"  height="256"  lineWeight="Hairline"  fill="#ffffff"  stroke="#000000"  lineStyle="Solid"  gradientColor="#808080"  gradientStyle="le.gradientstyle.none"  enabled="1"  xScale="0.01"  yScale="0.01"  aspectRatioLock="0"  alpha="1"  figID="com.treestar.flowjo.charting.FigChartBox@68303772#1610130319496"  rotation="0"  lock="0"  sizeLock="0"  contentLock="0"  wantsDrops="0"  dependents="1"  showSampleName="1"  showFullPath="1"  showFreq="0"  showCount="1"  showPopulationName="1"  showGraphTitle="0"  showMedians="0"  useShortName="1"  showKeyword="0"  keyword=""  showStatistic="0"  statistic=""  offsetHistograms="0"  offsetX="0"  offsetY="0"  flipH="0"  flipV="0"  showAdjunctHistograms="0"  scaleH="1"  scaleV="1"  panelIndex="-1"  z="50" >
           <Graph smoothing="0"  backColor="#ffffff"  foreColor="#000000"  heatMapStatParameter="FITC-A"  type="Pseudocolor"  fast="1" >
             <Axis dimension="x"  name="FITC-A"  label=""  auto="auto" />
             <Axis dimension="y"  name="PE-A"  label=""  auto="auto" />
             <GraphSettings level="5%"  smoothingHighResolution="1"  contourHighResolution="1"  histogramSmoothingCount="0"  graphResolution="256"  showOutliers="0"  drawLargeDots="0"  dotsToDraw="8000"  tint="le.chartfill.tinted.40"  lineWeight="le.lineweight.normal"  lineStyle="le.linestyle.solid" />
             <GraphEnvironment showGrid="0"  showAxes="tnlTNL"  showGates="1"  showFreqOnPlots="1"  showGateNameOnPlots="1"  showMedians="0"  showUncomped="0"  addEventParam="0"  lastYAxisName="" >
               <TextTraits font="SansSerif"  size="11"  name="Labels"  style="plain"  color="#000000"  background="#00ffffff"  just="left" />
               <TextTraits font="SansSerif"  size="11"  name="LayoutGates"  style="plain"  color="#000000"  background="#00ffffff"  just="left" />
               <TextTraits font="SansSerif"  size="9"  name="Numbers"  style="plain"  color="#000000"  background="#00ffffff"  just="left" />
               <TextTraits font="SansSerif"  size="9"  name="Legend"  style="plain"  color="#000000"  background="#00ffffff"  just="left" />
               <WindowPosition x="936"  y="100"  width="677"  height="775"  displayed="0"  panelState="---" />
             </GraphEnvironment>
           </Graph>
           <Annotation lineWeight="NoLine"  fill="#ffffff"  stroke="#808080"  lineStyle="Solid"  gradientColor="#808080"  gradientStyle="le.gradientstyle.none"  enabled="1"  xScale="1"  yScale="1"  aspectRatioLock="0"  alpha="1"  figID="com.treestar.flowjo.charting.FigChartAnnotation@179cf0bb#1610130319497"  rotation="0"  lock="0"  sizeLock="0"  contentLock="0"  wantsDrops="0"  autoFitContents="0"  autoMinimumSize="1"  padding="5,5,5,5" >
             <Content>&amp;#xA;&amp;#xA;    &amp;lt;p style=&amp;quot;margin-top:0; text-align:left;&amp;quot;&amp;gt;&amp;#xA;      &amp;lt;font face=&amp;quot;SansSerif&amp;quot; color=&amp;quot;#000000&amp;quot; style=&amp;quot;font-size:11pt;&amp;quot;&amp;gt;&amp;lt;input type=&amp;quot;fjml&amp;quot; value=&amp;quot;%3CAnno+name%3D%22fj.anno.samplename%22+%2F%3E&amp;quot; style=&amp;quot;font-family:SansSerif; color:#000000; font-weight:normal;&amp;quot;&amp;gt;&amp;#xA;      &amp;lt;/font&amp;gt;&amp;#xA;    &amp;lt;/p&amp;gt;&amp;#xA;    &amp;lt;p style=&amp;quot;margin-top:0; text-align:left;&amp;quot;&amp;gt;&amp;#xA;      &amp;lt;font face=&amp;quot;SansSerif&amp;quot; color=&amp;quot;#000000&amp;quot; style=&amp;quot;font-size:11pt;&amp;quot;&amp;gt;&amp;lt;input type=&amp;quot;fjml&amp;quot; value=&amp;quot;%3CAnno+name%3D%22fj.anno.popname%22+%2F%3E&amp;quot; style=&amp;quot;font-family:SansSerif; color:#000000; font-weight:normal;&amp;quot;&amp;gt;&amp;#xA;      &amp;lt;/font&amp;gt;&amp;#xA;    &amp;lt;/p&amp;gt;&amp;#xA;    &amp;lt;p style=&amp;quot;margin-top:0; text-align:left;&amp;quot;&amp;gt;&amp;#xA;      &amp;lt;font face=&amp;quot;SansSerif&amp;quot; color=&amp;quot;#000000&amp;quot; style=&amp;quot;font-size:11pt;&amp;quot;&amp;gt;&amp;lt;input type=&amp;quot;fjml&amp;quot; value=&amp;quot;%3CStatistic+name%3D%22Count%22++id%3D%22%22++ancestor%3D%22%22+%2F%3E&amp;quot; style=&amp;quot;font-family:SansSerif; color:#000000; font-weight:normal;&amp;quot;&amp;gt;&amp;#xA;&amp;lt;/font&amp;gt;    &amp;lt;/p&amp;gt;&amp;#xA;</Content>
             <WindowPosition x="0"  y="340"  width="358"  height="61"  displayed="1"  panelState="" />
           </Annotation>
           <Legend lineWeight="Hairline"  fill="#ffffff"  stroke="#000000"  lineStyle="Solid"  gradientColor="#808080"  gradientStyle="le.gradientstyle.none"  enabled="1"  xScale="1"  yScale="1"  aspectRatioLock="0"  alpha="1"  figID="com.treestar.flowjo.charting.legend.FigLegend@376a06f0#1610130319497"  rotation="0"  lock="0"  sizeLock="0"  contentLock="0"  wantsDrops="0"  rows="3"  columns="4"  drawGrid="1"  autoFitContents="0"  showHeader="1" >
             <RowSizes>
               <Size index="0"  value="15" />
               <Size index="1"  value="15" />
               <Size index="2"  value="15" />
             </RowSizes>
             <ColSizes>
               <Size index="0"  value="15" />
               <Size index="1"  value="15" />
               <Size index="2"  value="15" />
               <Size index="3"  value="15" />
             </ColSizes>
             <WindowPosition x="280"  y="0"  width="60"  height="45"  displayed="0"  panelState="" />
             <Columns>
               <Anno name="fj.anno.samplename" />
               <Anno name="fj.anno.popname" />
               <Statistic name="Count"  ancestor=""  correlate="" />
             </Columns>
           </Legend>
           <Ancestry lineWeight="Hairline"  fill="#ffffff"  stroke="#000000"  lineStyle="Solid"  gradientColor="#808080"  gradientStyle="le.gradientstyle.none"  enabled="1"  xScale="1"  yScale="1"  aspectRatioLock="0"  alpha="1"  figID="com.treestar.flowjo.charting.FigChartRow@2ce98492#1610130319497"  rotation="0"  lock="0"  sizeLock="0"  contentLock="0"  wantsDrops="0"  backgating="0"  horizontal="0"  backgatingLargeDots="0"  backgatingContours="0" >
             <WindowPosition x="0"  y="0"  width="0"  height="1"  displayed="0"  panelState="" />
           </Ancestry>
           <Multigraph lineWeight="NoLine"  fill="#00ffffff"  stroke="#000000"  lineStyle="Solid"  gradientColor="#808080"  gradientStyle="le.gradientstyle.none"  enabled="1"  xScale="1"  yScale="1"  aspectRatioLock="1"  alpha="1"  figID="com.treestar.flowjo.charting.FigChartGrid@4606f2c9#1610130319497"  rotation="0"  lock="0"  sizeLock="0"  contentLock="0"  wantsDrops="0"  annoOffsetX="0"  annoOffsetY="0"  type="NONE"  displayType="DotPlot"  rows="0"  columns="0" >
             <WindowPosition x="0"  y="0"  width="0"  height="1"  displayed="0"  panelState="" />
             <Parameters/>
           </Multigraph>
           <PopModelList>
             <DataLayer path="1/Single Cells"  panelValue="1"  discriminatorValue=""  sampleGMID="6"  sampleID="7" >
               <LegendSpec color="#000000"  text=""  chartFill="le.chartfill.tinted.40"  lineWeight="Normal"  lineStyle="Solid"  control="0" />
             </DataLayer>
           </PopModelList>
           <WindowPosition x="703"  y="429"  width="256"  height="256"  displayed="1"  panelState="" />
         </ChartData>
         <FigColorLegend x="652"  y="719"  width="70"  height="12"  lineWeight="Hairline"  fill="#ffffff"  stroke="#000000"  lineStyle="Solid"  gradientColor="#808080"  gradientStyle="le.gradientstyle.none"  enabled="1"  xScale="1"  yScale="1"  aspectRatioLock="0"  alpha="1"  figID="com.treestar.layout.presentation.FigHeatmapStatAxis@5b844a91#1647970902860"  rotation="0"  lock="0"  sizeLock="0"  contentLock="0"  wantsDrops="0"  colorMapName="Default (blue,green,yellow,red)"  z="55" />
         <ChartData x="1039"  y="431"  width="256"  height="256"  lineWeight="Hairline"  fill="#ffffff"  stroke="#000000"  lineStyle="Solid"  gradientColor="#808080"  gradientStyle="le.gradientstyle.none"  enabled="1"  xScale="0.01"  yScale="0.01"  aspectRatioLock="0"  alpha="1"  figID="com.treestar.flowjo.charting.FigChartBox@5b670e57#1610130327770"  rotation="0"  lock="0"  sizeLock="0"  contentLock="0"  wantsDrops="0"  dependents="1"  showSampleName="1"  showFullPath="1"  showFreq="0"  showCount="1"  showPopulationName="1"  showGraphTitle="0"  showMedians="0"  useShortName="1"  showKeyword="0"  keyword=""  showStatistic="0"  statistic=""  offsetHistograms="0"  offsetX="0"  offsetY="0"  flipH="0"  flipV="0"  showAdjunctHistograms="0"  scaleH="1"  scaleV="1"  panelIndex="-1"  z="60" >
           <Graph smoothing="0"  backColor="#ffffff"  foreColor="#000000"  heatMapStatParameter="FITC-A"  type="Pseudocolor"  fast="1" >
             <Axis dimension="x"  name="FITC-A"  label=""  auto="auto" />
             <Axis dimension="y"  name="PE-A"  label=""  auto="auto" />
             <GraphSettings level="5%"  smoothingHighResolution="1"  contourHighResolution="1"  histogramSmoothingCount="0"  graphResolution="256"  showOutliers="0"  drawLargeDots="0"  dotsToDraw="8000"  tint="le.chartfill.tinted.40"  lineWeight="le.lineweight.normal"  lineStyle="le.linestyle.solid" />
             <GraphEnvironment showGrid="0"  showAxes="tnlTNL"  showGates="1"  showFreqOnPlots="1"  showGateNameOnPlots="1"  showMedians="0"  showUncomped="0"  addEventParam="0"  lastYAxisName="" >
               <TextTraits font="SansSerif"  size="11"  name="Labels"  style="plain"  color="#000000"  background="#00ffffff"  just="left" />
               <TextTraits font="SansSerif"  size="11"  name="LayoutGates"  style="plain"  color="#000000"  background="#00ffffff"  just="left" />
               <TextTraits font="SansSerif"  size="9"  name="Numbers"  style="plain"  color="#000000"  background="#00ffffff"  just="left" />
               <TextTraits font="SansSerif"  size="9"  name="Legend"  style="plain"  color="#000000"  background="#00ffffff"  just="left" />
               <WindowPosition x="259"  y="109"  width="677"  height="775"  displayed="0"  panelState="---" />
             </GraphEnvironment>
           </Graph>
           <Annotation lineWeight="NoLine"  fill="#ffffff"  stroke="#808080"  lineStyle="Solid"  gradientColor="#808080"  gradientStyle="le.gradientstyle.none"  enabled="1"  xScale="1"  yScale="1"  aspectRatioLock="0"  alpha="1"  figID="com.treestar.flowjo.charting.FigChartAnnotation@40e78ead#1610130327771"  rotation="0"  lock="0"  sizeLock="0"  contentLock="0"  wantsDrops="0"  autoFitContents="0"  autoMinimumSize="1"  padding="5,5,5,5" >
             <Content>&amp;#xA;&amp;#xA;    &amp;lt;p style=&amp;quot;margin-top:0; text-align:left;&amp;quot;&amp;gt;&amp;#xA;      &amp;lt;font face=&amp;quot;SansSerif&amp;quot; color=&amp;quot;#000000&amp;quot; style=&amp;quot;font-size:11pt;&amp;quot;&amp;gt;&amp;lt;input type=&amp;quot;fjml&amp;quot; value=&amp;quot;%3CAnno+name%3D%22fj.anno.samplename%22+%2F%3E&amp;quot; style=&amp;quot;font-family:SansSerif; color:#000000; font-weight:normal;&amp;quot;&amp;gt;&amp;#xA;      &amp;lt;/font&amp;gt;&amp;#xA;    &amp;lt;/p&amp;gt;&amp;#xA;    &amp;lt;p style=&amp;quot;margin-top:0; text-align:left;&amp;quot;&amp;gt;&amp;#xA;      &amp;lt;font face=&amp;quot;SansSerif&amp;quot; color=&amp;quot;#000000&amp;quot; style=&amp;quot;font-size:11pt;&amp;quot;&amp;gt;&amp;lt;input type=&amp;quot;fjml&amp;quot; value=&amp;quot;%3CAnno+name%3D%22fj.anno.popname%22+%2F%3E&amp;quot; style=&amp;quot;font-family:SansSerif; color:#000000; font-weight:normal;&amp;quot;&amp;gt;&amp;#xA;      &amp;lt;/font&amp;gt;&amp;#xA;    &amp;lt;/p&amp;gt;&amp;#xA;    &amp;lt;p style=&amp;quot;margin-top:0; text-align:left;&amp;quot;&amp;gt;&amp;#xA;      &amp;lt;font face=&amp;quot;SansSerif&amp;quot; color=&amp;quot;#000000&amp;quot; style=&amp;quot;font-size:11pt;&amp;quot;&amp;gt;&amp;lt;input type=&amp;quot;fjml&amp;quot; value=&amp;quot;%3CStatistic+name%3D%22Count%22++id%3D%22%22++ancestor%3D%22%22+%2F%3E&amp;quot; style=&amp;quot;font-family:SansSerif; color:#000000; font-weight:normal;&amp;quot;&amp;gt;&amp;#xA;&amp;lt;/font&amp;gt;    &amp;lt;/p&amp;gt;&amp;#xA;</Content>
             <WindowPosition x="0"  y="340"  width="390"  height="61"  displayed="1"  panelState="" />
           </Annotation>
           <Legend lineWeight="Hairline"  fill="#ffffff"  stroke="#000000"  lineStyle="Solid"  gradientColor="#808080"  gradientStyle="le.gradientstyle.none"  enabled="1"  xScale="1"  yScale="1"  aspectRatioLock="0"  alpha="1"  figID="com.treestar.flowjo.charting.legend.FigLegend@7838a691#1610130327771"  rotation="0"  lock="0"  sizeLock="0"  contentLock="0"  wantsDrops="0"  rows="3"  columns="4"  drawGrid="1"  autoFitContents="0"  showHeader="1" >
             <RowSizes>
               <Size index="0"  value="15" />
               <Size index="1"  value="15" />
               <Size index="2"  value="15" />
             </RowSizes>
             <ColSizes>
               <Size index="0"  value="15" />
               <Size index="1"  value="15" />
               <Size index="2"  value="15" />
               <Size index="3"  value="15" />
             </ColSizes>
             <WindowPosition x="280"  y="0"  width="60"  height="45"  displayed="0"  panelState="" />
             <Columns>
               <Anno name="fj.anno.samplename" />
               <Anno name="fj.anno.popname" />
               <Statistic name="Count"  ancestor=""  correlate="" />
             </Columns>
           </Legend>
           <Ancestry lineWeight="Hairline"  fill="#ffffff"  stroke="#000000"  lineStyle="Solid"  gradientColor="#808080"  gradientStyle="le.gradientstyle.none"  enabled="1"  xScale="1"  yScale="1"  aspectRatioLock="0"  alpha="1"  figID="com.treestar.flowjo.charting.FigChartRow@7beca5f5#1610130327770"  rotation="0"  lock="0"  sizeLock="0"  contentLock="0"  wantsDrops="0"  backgating="0"  horizontal="0"  backgatingLargeDots="0"  backgatingContours="0" >
             <WindowPosition x="0"  y="0"  width="0"  height="1"  displayed="0"  panelState="" />
           </Ancestry>
           <Multigraph lineWeight="NoLine"  fill="#00ffffff"  stroke="#000000"  lineStyle="Solid"  gradientColor="#808080"  gradientStyle="le.gradientstyle.none"  enabled="1"  xScale="1"  yScale="1"  aspectRatioLock="1"  alpha="1"  figID="com.treestar.flowjo.charting.FigChartGrid@6f452b07#1610130327771"  rotation="0"  lock="0"  sizeLock="0"  contentLock="0"  wantsDrops="0"  annoOffsetX="0"  annoOffsetY="0"  type="NONE"  displayType="DotPlot"  rows="0"  columns="0" >
             <WindowPosition x="0"  y="0"  width="0"  height="1"  displayed="0"  panelState="" />
             <Parameters/>
           </Multigraph>
           <PopModelList>
             <DataLayer path="1/Single Cells"  panelValue="1"  discriminatorValue=""  sampleGMID="7"  sampleID="8" >
               <LegendSpec color="#000000"  text=""  chartFill="le.chartfill.tinted.40"  lineWeight="Normal"  lineStyle="Solid"  control="0" />
             </DataLayer>
           </PopModelList>
           <WindowPosition x="1039"  y="431"  width="256"  height="256"  displayed="1"  panelState="" />
         </ChartData>
         <FigColorLegend x="988"  y="721"  width="70"  height="12"  lineWeight="Hairline"  fill="#ffffff"  stroke="#000000"  lineStyle="Solid"  gradientColor="#808080"  gradientStyle="le.gradientstyle.none"  enabled="1"  xScale="1"  yScale="1"  aspectRatioLock="0"  alpha="1"  figID="com.treestar.layout.presentation.FigHeatmapStatAxis@72b413e8#1647970902860"  rotation="0"  lock="0"  sizeLock="0"  contentLock="0"  wantsDrops="0"  colorMapName="Default (blue,green,yellow,red)"  z="65" />
         <ChartData x="35"  y="837"  width="256"  height="256"  lineWeight="Hairline"  fill="#ffffff"  stroke="#000000"  lineStyle="Solid"  gradientColor="#808080"  gradientStyle="le.gradientstyle.none"  enabled="1"  xScale="0.01"  yScale="0.01"  aspectRatioLock="0"  alpha="1"  figID="com.treestar.flowjo.charting.FigChartBox@651f96b2#1610130336815"  rotation="0"  lock="0"  sizeLock="0"  contentLock="0"  wantsDrops="0"  dependents="1"  showSampleName="1"  showFullPath="1"  showFreq="0"  showCount="1"  showPopulationName="1"  showGraphTitle="0"  showMedians="0"  useShortName="1"  showKeyword="0"  keyword=""  showStatistic="0"  statistic=""  offsetHistograms="0"  offsetX="0"  offsetY="0"  flipH="0"  flipV="0"  showAdjunctHistograms="0"  scaleH="1"  scaleV="1"  panelIndex="-1"  z="70" >
           <Graph smoothing="0"  backColor="#ffffff"  foreColor="#000000"  heatMapStatParameter="FITC-A"  type="Pseudocolor"  fast="1" >
             <Axis dimension="x"  name="FITC-A"  label=""  auto="auto" />
             <Axis dimension="y"  name="PE-A"  label=""  auto="auto" />
             <GraphSettings level="5%"  smoothingHighResolution="1"  contourHighResolution="1"  histogramSmoothingCount="0"  graphResolution="256"  showOutliers="0"  drawLargeDots="0"  dotsToDraw="8000"  tint="le.chartfill.tinted.40"  lineWeight="le.lineweight.normal"  lineStyle="le.linestyle.solid" />
             <GraphEnvironment showGrid="0"  showAxes="tnlTNL"  showGates="1"  showFreqOnPlots="1"  showGateNameOnPlots="1"  showMedians="0"  showUncomped="0"  addEventParam="0"  lastYAxisName="" >
               <TextTraits font="SansSerif"  size="11"  name="Labels"  style="plain"  color="#000000"  background="#00ffffff"  just="left" />
               <TextTraits font="SansSerif"  size="11"  name="LayoutGates"  style="plain"  color="#000000"  background="#00ffffff"  just="left" />
               <TextTraits font="SansSerif"  size="9"  name="Numbers"  style="plain"  color="#000000"  background="#00ffffff"  just="left" />
               <TextTraits font="SansSerif"  size="9"  name="Legend"  style="plain"  color="#000000"  background="#00ffffff"  just="left" />
               <WindowPosition x="259"  y="109"  width="677"  height="775"  displayed="0"  panelState="---" />
             </GraphEnvironment>
           </Graph>
           <Annotation lineWeight="NoLine"  fill="#ffffff"  stroke="#808080"  lineStyle="Solid"  gradientColor="#808080"  gradientStyle="le.gradientstyle.none"  enabled="1"  xScale="1"  yScale="1"  aspectRatioLock="0"  alpha="1"  figID="com.treestar.flowjo.charting.FigChartAnnotation@4b75b0dc#1610130336817"  rotation="0"  lock="0"  sizeLock="0"  contentLock="0"  wantsDrops="0"  autoFitContents="0"  autoMinimumSize="1"  padding="5,5,5,5" >
             <Content>&amp;#xA;&amp;#xA;    &amp;lt;p style=&amp;quot;margin-top:0; text-align:left;&amp;quot;&amp;gt;&amp;#xA;      &amp;lt;font face=&amp;quot;SansSerif&amp;quot; color=&amp;quot;#000000&amp;quot; style=&amp;quot;font-size:11pt;&amp;quot;&amp;gt;&amp;lt;input type=&amp;quot;fjml&amp;quot; value=&amp;quot;%3CAnno+name%3D%22fj.anno.samplename%22+%2F%3E&amp;quot; style=&amp;quot;font-family:SansSerif; color:#000000; font-weight:normal;&amp;quot;&amp;gt;&amp;#xA;      &amp;lt;/font&amp;gt;&amp;#xA;    &amp;lt;/p&amp;gt;&amp;#xA;    &amp;lt;p style=&amp;quot;margin-top:0; text-align:left;&amp;quot;&amp;gt;&amp;#xA;      &amp;lt;font face=&amp;quot;SansSerif&amp;quot; color=&amp;quot;#000000&amp;quot; style=&amp;quot;font-size:11pt;&amp;quot;&amp;gt;&amp;lt;input type=&amp;quot;fjml&amp;quot; value=&amp;quot;%3CAnno+name%3D%22fj.anno.popname%22+%2F%3E&amp;quot; style=&amp;quot;font-family:SansSerif; color:#000000; font-weight:normal;&amp;quot;&amp;gt;&amp;#xA;      &amp;lt;/font&amp;gt;&amp;#xA;    &amp;lt;/p&amp;gt;&amp;#xA;    &amp;lt;p style=&amp;quot;margin-top:0; text-align:left;&amp;quot;&amp;gt;&amp;#xA;      &amp;lt;font face=&amp;quot;SansSerif&amp;quot; color=&amp;quot;#000000&amp;quot; style=&amp;quot;font-size:11pt;&amp;quot;&amp;gt;&amp;lt;input type=&amp;quot;fjml&amp;quot; value=&amp;quot;%3CStatistic+name%3D%22Count%22++id%3D%22%22++ancestor%3D%22%22+%2F%3E&amp;quot; style=&amp;quot;font-family:SansSerif; color:#000000; font-weight:normal;&amp;quot;&amp;gt;&amp;#xA;&amp;lt;/font&amp;gt;    &amp;lt;/p&amp;gt;&amp;#xA;</Content>
             <WindowPosition x="0"  y="340"  width="362"  height="61"  displayed="1"  panelState="" />
           </Annotation>
           <Legend lineWeight="Hairline"  fill="#ffffff"  stroke="#000000"  lineStyle="Solid"  gradientColor="#808080"  gradientStyle="le.gradientstyle.none"  enabled="1"  xScale="1"  yScale="1"  aspectRatioLock="0"  alpha="1"  figID="com.treestar.flowjo.charting.legend.FigLegend@fd65fd7#1610130336817"  rotation="0"  lock="0"  sizeLock="0"  contentLock="0"  wantsDrops="0"  rows="3"  columns="4"  drawGrid="1"  autoFitContents="0"  showHeader="1" >
             <RowSizes>
               <Size index="0"  value="15" />
               <Size index="1"  value="15" />
               <Size index="2"  value="15" />
             </RowSizes>
             <ColSizes>
               <Size index="0"  value="15" />
               <Size index="1"  value="15" />
               <Size index="2"  value="15" />
               <Size index="3"  value="15" />
             </ColSizes>
             <WindowPosition x="280"  y="0"  width="60"  height="45"  displayed="0"  panelState="" />
             <Columns>
               <Anno name="fj.anno.samplename" />
               <Anno name="fj.anno.popname" />
               <Statistic name="Count"  ancestor=""  correlate="" />
             </Columns>
           </Legend>
           <Ancestry lineWeight="Hairline"  fill="#ffffff"  stroke="#000000"  lineStyle="Solid"  gradientColor="#808080"  gradientStyle="le.gradientstyle.none"  enabled="1"  xScale="1"  yScale="1"  aspectRatioLock="0"  alpha="1"  figID="com.treestar.flowjo.charting.FigChartRow@3574c185#1610130336816"  rotation="0"  lock="0"  sizeLock="0"  contentLock="0"  wantsDrops="0"  backgating="0"  horizontal="0"  backgatingLargeDots="0"  backgatingContours="0" >
             <WindowPosition x="0"  y="0"  width="0"  height="1"  displayed="0"  panelState="" />
           </Ancestry>
           <Multigraph lineWeight="NoLine"  fill="#00ffffff"  stroke="#000000"  lineStyle="Solid"  gradientColor="#808080"  gradientStyle="le.gradientstyle.none"  enabled="1"  xScale="1"  yScale="1"  aspectRatioLock="1"  alpha="1"  figID="com.treestar.flowjo.charting.FigChartGrid@65cfa195#1610130336816"  rotation="0"  lock="0"  sizeLock="0"  contentLock="0"  wantsDrops="0"  annoOffsetX="0"  annoOffsetY="0"  type="NONE"  displayType="DotPlot"  rows="0"  columns="0" >
             <WindowPosition x="0"  y="0"  width="0"  height="1"  displayed="0"  panelState="" />
             <Parameters/>
           </Multigraph>
           <PopModelList>
             <DataLayer path="1/Single Cells"  panelValue="1"  discriminatorValue=""  sampleGMID="8"  sampleID="9" >
               <LegendSpec color="#000000"  text=""  chartFill="le.chartfill.tinted.40"  lineWeight="Normal"  lineStyle="Solid"  control="0" />
             </DataLayer>
           </PopModelList>
           <WindowPosition x="35"  y="837"  width="256"  height="256"  displayed="1"  panelState="" />
         </ChartData>
         <FigColorLegend x="-16"  y="1127"  width="70"  height="12"  lineWeight="Hairline"  fill="#ffffff"  stroke="#000000"  lineStyle="Solid"  gradientColor="#808080"  gradientStyle="le.gradientstyle.none"  enabled="1"  xScale="1"  yScale="1"  aspectRatioLock="0"  alpha="1"  figID="com.treestar.layout.presentation.FigHeatmapStatAxis@1955ebeb#1647970902860"  rotation="0"  lock="0"  sizeLock="0"  contentLock="0"  wantsDrops="0"  colorMapName="Default (blue,green,yellow,red)"  z="75" />
         <ChartData x="360"  y="838"  width="256"  height="256"  lineWeight="Hairline"  fill="#ffffff"  stroke="#000000"  lineStyle="Solid"  gradientColor="#808080"  gradientStyle="le.gradientstyle.none"  enabled="1"  xScale="0.01"  yScale="0.01"  aspectRatioLock="0"  alpha="1"  figID="com.treestar.flowjo.charting.FigChartBox@112a70a#1610130341113"  rotation="0"  lock="0"  sizeLock="0"  contentLock="0"  wantsDrops="0"  dependents="1"  showSampleName="1"  showFullPath="1"  showFreq="0"  showCount="1"  showPopulationName="1"  showGraphTitle="0"  showMedians="0"  useShortName="1"  showKeyword="0"  keyword=""  showStatistic="0"  statistic=""  offsetHistograms="0"  offsetX="0"  offsetY="0"  flipH="0"  flipV="0"  showAdjunctHistograms="0"  scaleH="1"  scaleV="1"  panelIndex="-1"  z="80" >
           <Graph smoothing="0"  backColor="#ffffff"  foreColor="#000000"  heatMapStatParameter="FITC-A"  type="Pseudocolor"  fast="1" >
             <Axis dimension="x"  name="FITC-A"  label=""  auto="auto" />
             <Axis dimension="y"  name="PE-A"  label=""  auto="auto" />
             <GraphSettings level="5%"  smoothingHighResolution="1"  contourHighResolution="1"  histogramSmoothingCount="0"  graphResolution="256"  showOutliers="0"  drawLargeDots="0"  dotsToDraw="8000"  tint="le.chartfill.tinted.40"  lineWeight="le.lineweight.normal"  lineStyle="le.linestyle.solid" />
             <GraphEnvironment showGrid="0"  showAxes="tnlTNL"  showGates="1"  showFreqOnPlots="1"  showGateNameOnPlots="1"  showMedians="0"  showUncomped="0"  addEventParam="0"  lastYAxisName="" >
               <TextTraits font="SansSerif"  size="11"  name="Labels"  style="plain"  color="#000000"  background="#00ffffff"  just="left" />
               <TextTraits font="SansSerif"  size="11"  name="LayoutGates"  style="plain"  color="#000000"  background="#00ffffff"  just="left" />
               <TextTraits font="SansSerif"  size="9"  name="Numbers"  style="plain"  color="#000000"  background="#00ffffff"  just="left" />
               <TextTraits font="SansSerif"  size="9"  name="Legend"  style="plain"  color="#000000"  background="#00ffffff"  just="left" />
               <WindowPosition x="902"  y="94"  width="677"  height="775"  displayed="0"  panelState="---" />
             </GraphEnvironment>
           </Graph>
           <Annotation lineWeight="NoLine"  fill="#ffffff"  stroke="#808080"  lineStyle="Solid"  gradientColor="#808080"  gradientStyle="le.gradientstyle.none"  enabled="1"  xScale="1"  yScale="1"  aspectRatioLock="0"  alpha="1"  figID="com.treestar.flowjo.charting.FigChartAnnotation@32054486#1610130341114"  rotation="0"  lock="0"  sizeLock="0"  contentLock="0"  wantsDrops="0"  autoFitContents="0"  autoMinimumSize="1"  padding="5,5,5,5" >
             <Content>&amp;#xA;&amp;#xA;    &amp;lt;p style=&amp;quot;margin-top:0; text-align:left;&amp;quot;&amp;gt;&amp;#xA;      &amp;lt;font face=&amp;quot;SansSerif&amp;quot; color=&amp;quot;#000000&amp;quot; style=&amp;quot;font-size:11pt;&amp;quot;&amp;gt;&amp;lt;input type=&amp;quot;fjml&amp;quot; value=&amp;quot;%3CAnno+name%3D%22fj.anno.samplename%22+%2F%3E&amp;quot; style=&amp;quot;font-family:SansSerif; color:#000000; font-weight:normal;&amp;quot;&amp;gt;&amp;#xA;      &amp;lt;/font&amp;gt;&amp;#xA;    &amp;lt;/p&amp;gt;&amp;#xA;    &amp;lt;p style=&amp;quot;margin-top:0; text-align:left;&amp;quot;&amp;gt;&amp;#xA;      &amp;lt;font face=&amp;quot;SansSerif&amp;quot; color=&amp;quot;#000000&amp;quot; style=&amp;quot;font-size:11pt;&amp;quot;&amp;gt;&amp;lt;input type=&amp;quot;fjml&amp;quot; value=&amp;quot;%3CAnno+name%3D%22fj.anno.popname%22+%2F%3E&amp;quot; style=&amp;quot;font-family:SansSerif; color:#000000; font-weight:normal;&amp;quot;&amp;gt;&amp;#xA;      &amp;lt;/font&amp;gt;&amp;#xA;    &amp;lt;/p&amp;gt;&amp;#xA;    &amp;lt;p style=&amp;quot;margin-top:0; text-align:left;&amp;quot;&amp;gt;&amp;#xA;      &amp;lt;font face=&amp;quot;SansSerif&amp;quot; color=&amp;quot;#000000&amp;quot; style=&amp;quot;font-size:11pt;&amp;quot;&amp;gt;&amp;lt;input type=&amp;quot;fjml&amp;quot; value=&amp;quot;%3CStatistic+name%3D%22Count%22++id%3D%22%22++ancestor%3D%22%22+%2F%3E&amp;quot; style=&amp;quot;font-family:SansSerif; color:#000000; font-weight:normal;&amp;quot;&amp;gt;&amp;#xA;&amp;lt;/font&amp;gt;    &amp;lt;/p&amp;gt;&amp;#xA;</Content>
             <WindowPosition x="0"  y="340"  width="397"  height="61"  displayed="1"  panelState="" />
           </Annotation>
           <Legend lineWeight="Hairline"  fill="#ffffff"  stroke="#000000"  lineStyle="Solid"  gradientColor="#808080"  gradientStyle="le.gradientstyle.none"  enabled="1"  xScale="1"  yScale="1"  aspectRatioLock="0"  alpha="1"  figID="com.treestar.flowjo.charting.legend.FigLegend@4f104b59#1610130341114"  rotation="0"  lock="0"  sizeLock="0"  contentLock="0"  wantsDrops="0"  rows="3"  columns="4"  drawGrid="1"  autoFitContents="0"  showHeader="1" >
             <RowSizes>
               <Size index="0"  value="15" />
               <Size index="1"  value="15" />
               <Size index="2"  value="15" />
             </RowSizes>
             <ColSizes>
               <Size index="0"  value="15" />
               <Size index="1"  value="15" />
               <Size index="2"  value="15" />
               <Size index="3"  value="15" />
             </ColSizes>
             <WindowPosition x="280"  y="0"  width="60"  height="45"  displayed="0"  panelState="" />
             <Columns>
               <Anno name="fj.anno.samplename" />
               <Anno name="fj.anno.popname" />
               <Statistic name="Count"  ancestor=""  correlate="" />
             </Columns>
           </Legend>
           <Ancestry lineWeight="Hairline"  fill="#ffffff"  stroke="#000000"  lineStyle="Solid"  gradientColor="#808080"  gradientStyle="le.gradientstyle.none"  enabled="1"  xScale="1"  yScale="1"  aspectRatioLock="0"  alpha="1"  figID="com.treestar.flowjo.charting.FigChartRow@2adbfd5e#1610130341114"  rotation="0"  lock="0"  sizeLock="0"  contentLock="0"  wantsDrops="0"  backgating="0"  horizontal="0"  backgatingLargeDots="0"  backgatingContours="0" >
             <WindowPosition x="0"  y="0"  width="0"  height="1"  displayed="0"  panelState="" />
           </Ancestry>
           <Multigraph lineWeight="NoLine"  fill="#00ffffff"  stroke="#000000"  lineStyle="Solid"  gradientColor="#808080"  gradientStyle="le.gradientstyle.none"  enabled="1"  xScale="1"  yScale="1"  aspectRatioLock="1"  alpha="1"  figID="com.treestar.flowjo.charting.FigChartGrid@5539c9e5#1610130341114"  rotation="0"  lock="0"  sizeLock="0"  contentLock="0"  wantsDrops="0"  annoOffsetX="0"  annoOffsetY="0"  type="NONE"  displayType="DotPlot"  rows="0"  columns="0" >
             <WindowPosition x="0"  y="0"  width="0"  height="1"  displayed="0"  panelState="" />
             <Parameters/>
           </Multigraph>
           <PopModelList>
             <DataLayer path="1/Single Cells"  panelValue="1"  discriminatorValue=""  sampleGMID="9"  sampleID="10" >
               <LegendSpec color="#000000"  text=""  chartFill="le.chartfill.tinted.40"  lineWeight="Normal"  lineStyle="Solid"  control="0" />
             </DataLayer>
           </PopModelList>
           <WindowPosition x="360"  y="838"  width="256"  height="256"  displayed="1"  panelState="" />
         </ChartData>
         <FigColorLegend x="309"  y="1128"  width="70"  height="12"  lineWeight="Hairline"  fill="#ffffff"  stroke="#000000"  lineStyle="Solid"  gradientColor="#808080"  gradientStyle="le.gradientstyle.none"  enabled="1"  xScale="1"  yScale="1"  aspectRatioLock="0"  alpha="1"  figID="com.treestar.layout.presentation.FigHeatmapStatAxis@246d35d1#1647970902860"  rotation="0"  lock="0"  sizeLock="0"  contentLock="0"  wantsDrops="0"  colorMapName="Default (blue,green,yellow,red)"  z="85" />
         <ChartData x="706"  y="834"  width="256"  height="256"  lineWeight="Hairline"  fill="#ffffff"  stroke="#000000"  lineStyle="Solid"  gradientColor="#808080"  gradientStyle="le.gradientstyle.none"  enabled="1"  xScale="0.01"  yScale="0.01"  aspectRatioLock="0"  alpha="1"  figID="com.treestar.flowjo.charting.FigChartBox@502558a6#1610130346392"  rotation="0"  lock="0"  sizeLock="0"  contentLock="0"  wantsDrops="0"  dependents="1"  showSampleName="1"  showFullPath="1"  showFreq="0"  showCount="1"  showPopulationName="1"  showGraphTitle="0"  showMedians="0"  useShortName="1"  showKeyword="0"  keyword=""  showStatistic="0"  statistic=""  offsetHistograms="0"  offsetX="0"  offsetY="0"  flipH="0"  flipV="0"  showAdjunctHistograms="0"  scaleH="1"  scaleV="1"  panelIndex="-1"  z="90" >
           <Graph smoothing="0"  backColor="#ffffff"  foreColor="#000000"  heatMapStatParameter="FITC-A"  type="Pseudocolor"  fast="1" >
             <Axis dimension="x"  name="FITC-A"  label=""  auto="auto" />
             <Axis dimension="y"  name="PE-A"  label=""  auto="auto" />
             <GraphSettings level="5%"  smoothingHighResolution="1"  contourHighResolution="1"  histogramSmoothingCount="0"  graphResolution="256"  showOutliers="0"  drawLargeDots="0"  dotsToDraw="8000"  tint="le.chartfill.tinted.40"  lineWeight="le.lineweight.normal"  lineStyle="le.linestyle.solid" />
             <GraphEnvironment showGrid="0"  showAxes="tnlTNL"  showGates="1"  showFreqOnPlots="1"  showGateNameOnPlots="1"  showMedians="0"  showUncomped="0"  addEventParam="0"  lastYAxisName="" >
               <TextTraits font="SansSerif"  size="11"  name="Labels"  style="plain"  color="#000000"  background="#00ffffff"  just="left" />
               <TextTraits font="SansSerif"  size="11"  name="LayoutGates"  style="plain"  color="#000000"  background="#00ffffff"  just="left" />
               <TextTraits font="SansSerif"  size="9"  name="Numbers"  style="plain"  color="#000000"  background="#00ffffff"  just="left" />
               <TextTraits font="SansSerif"  size="9"  name="Legend"  style="plain"  color="#000000"  background="#00ffffff"  just="left" />
               <WindowPosition x="259"  y="109"  width="677"  height="775"  displayed="0"  panelState="---" />
             </GraphEnvironment>
           </Graph>
           <Annotation lineWeight="NoLine"  fill="#ffffff"  stroke="#808080"  lineStyle="Solid"  gradientColor="#808080"  gradientStyle="le.gradientstyle.none"  enabled="1"  xScale="1"  yScale="1"  aspectRatioLock="0"  alpha="1"  figID="com.treestar.flowjo.charting.FigChartAnnotation@2bbf4d08#1610130346394"  rotation="0"  lock="0"  sizeLock="0"  contentLock="0"  wantsDrops="0"  autoFitContents="0"  autoMinimumSize="1"  padding="5,5,5,5" >
             <Content>&amp;#xA;&amp;#xA;    &amp;lt;p style=&amp;quot;margin-top:0; text-align:left;&amp;quot;&amp;gt;&amp;#xA;      &amp;lt;font face=&amp;quot;SansSerif&amp;quot; color=&amp;quot;#000000&amp;quot; style=&amp;quot;font-size:11pt;&amp;quot;&amp;gt;&amp;lt;input type=&amp;quot;fjml&amp;quot; value=&amp;quot;%3CAnno+name%3D%22fj.anno.samplename%22+%2F%3E&amp;quot; style=&amp;quot;font-family:SansSerif; color:#000000; font-weight:normal;&amp;quot;&amp;gt;&amp;#xA;      &amp;lt;/font&amp;gt;&amp;#xA;    &amp;lt;/p&amp;gt;&amp;#xA;    &amp;lt;p style=&amp;quot;margin-top:0; text-align:left;&amp;quot;&amp;gt;&amp;#xA;      &amp;lt;font face=&amp;quot;SansSerif&amp;quot; color=&amp;quot;#000000&amp;quot; style=&amp;quot;font-size:11pt;&amp;quot;&amp;gt;&amp;lt;input type=&amp;quot;fjml&amp;quot; value=&amp;quot;%3CAnno+name%3D%22fj.anno.popname%22+%2F%3E&amp;quot; style=&amp;quot;font-family:SansSerif; color:#000000; font-weight:normal;&amp;quot;&amp;gt;&amp;#xA;      &amp;lt;/font&amp;gt;&amp;#xA;    &amp;lt;/p&amp;gt;&amp;#xA;    &amp;lt;p style=&amp;quot;margin-top:0; text-align:left;&amp;quot;&amp;gt;&amp;#xA;      &amp;lt;font face=&amp;quot;SansSerif&amp;quot; color=&amp;quot;#000000&amp;quot; style=&amp;quot;font-size:11pt;&amp;quot;&amp;gt;&amp;lt;input type=&amp;quot;fjml&amp;quot; value=&amp;quot;%3CStatistic+name%3D%22Count%22++id%3D%22%22++ancestor%3D%22%22+%2F%3E&amp;quot; style=&amp;quot;font-family:SansSerif; color:#000000; font-weight:normal;&amp;quot;&amp;gt;&amp;#xA;&amp;lt;/font&amp;gt;    &amp;lt;/p&amp;gt;&amp;#xA;</Content>
             <WindowPosition x="0"  y="340"  width="366"  height="61"  displayed="1"  panelState="" />
           </Annotation>
           <Legend lineWeight="Hairline"  fill="#ffffff"  stroke="#000000"  lineStyle="Solid"  gradientColor="#808080"  gradientStyle="le.gradientstyle.none"  enabled="1"  xScale="1"  yScale="1"  aspectRatioLock="0"  alpha="1"  figID="com.treestar.flowjo.charting.legend.FigLegend@12cbcd08#1610130346394"  rotation="0"  lock="0"  sizeLock="0"  contentLock="0"  wantsDrops="0"  rows="3"  columns="4"  drawGrid="1"  autoFitContents="0"  showHeader="1" >
             <RowSizes>
               <Size index="0"  value="15" />
               <Size index="1"  value="15" />
               <Size index="2"  value="15" />
             </RowSizes>
             <ColSizes>
               <Size index="0"  value="15" />
               <Size index="1"  value="15" />
               <Size index="2"  value="15" />
               <Size index="3"  value="15" />
             </ColSizes>
             <WindowPosition x="280"  y="0"  width="60"  height="45"  displayed="0"  panelState="" />
             <Columns>
               <Anno name="fj.anno.samplename" />
               <Anno name="fj.anno.popname" />
               <Statistic name="Count"  ancestor=""  correlate="" />
             </Columns>
           </Legend>
           <Ancestry lineWeight="Hairline"  fill="#ffffff"  stroke="#000000"  lineStyle="Solid"  gradientColor="#808080"  gradientStyle="le.gradientstyle.none"  enabled="1"  xScale="1"  yScale="1"  aspectRatioLock="0"  alpha="1"  figID="com.treestar.flowjo.charting.FigChartRow@354d694#1610130346393"  rotation="0"  lock="0"  sizeLock="0"  contentLock="0"  wantsDrops="0"  backgating="0"  horizontal="0"  backgatingLargeDots="0"  backgatingContours="0" >
             <WindowPosition x="0"  y="0"  width="0"  height="1"  displayed="0"  panelState="" />
           </Ancestry>
           <Multigraph lineWeight="NoLine"  fill="#00ffffff"  stroke="#000000"  lineStyle="Solid"  gradientColor="#808080"  gradientStyle="le.gradientstyle.none"  enabled="1"  xScale="1"  yScale="1"  aspectRatioLock="1"  alpha="1"  figID="com.treestar.flowjo.charting.FigChartGrid@1c0453cb#1610130346393"  rotation="0"  lock="0"  sizeLock="0"  contentLock="0"  wantsDrops="0"  annoOffsetX="0"  annoOffsetY="0"  type="NONE"  displayType="DotPlot"  rows="0"  columns="0" >
             <WindowPosition x="0"  y="0"  width="0"  height="1"  displayed="0"  panelState="" />
             <Parameters/>
           </Multigraph>
           <PopModelList>
             <DataLayer path="1/Single Cells"  panelValue="1"  discriminatorValue=""  sampleGMID="10"  sampleID="11" >
               <LegendSpec color="#000000"  text=""  chartFill="le.chartfill.tinted.40"  lineWeight="Normal"  lineStyle="Solid"  control="0" />
             </DataLayer>
           </PopModelList>
           <WindowPosition x="706"  y="834"  width="256"  height="256"  displayed="1"  panelState="" />
         </ChartData>
         <FigColorLegend x="655"  y="1124"  width="70"  height="12"  lineWeight="Hairline"  fill="#ffffff"  stroke="#000000"  lineStyle="Solid"  gradientColor="#808080"  gradientStyle="le.gradientstyle.none"  enabled="1"  xScale="1"  yScale="1"  aspectRatioLock="0"  alpha="1"  figID="com.treestar.layout.presentation.FigHeatmapStatAxis@31e4a146#1647970902860"  rotation="0"  lock="0"  sizeLock="0"  contentLock="0"  wantsDrops="0"  colorMapName="Default (blue,green,yellow,red)"  z="95" />
         <ChartData x="1035"  y="830"  width="256"  height="256"  lineWeight="Hairline"  fill="#ffffff"  stroke="#000000"  lineStyle="Solid"  gradientColor="#808080"  gradientStyle="le.gradientstyle.none"  enabled="1"  xScale="0.01"  yScale="0.01"  aspectRatioLock="0"  alpha="1"  figID="com.treestar.flowjo.charting.FigChartBox@d408fb8#1610130353796"  rotation="0"  lock="0"  sizeLock="0"  contentLock="0"  wantsDrops="0"  dependents="1"  showSampleName="1"  showFullPath="1"  showFreq="0"  showCount="1"  showPopulationName="1"  showGraphTitle="0"  showMedians="0"  useShortName="1"  showKeyword="0"  keyword=""  showStatistic="0"  statistic=""  offsetHistograms="0"  offsetX="0"  offsetY="0"  flipH="0"  flipV="0"  showAdjunctHistograms="0"  scaleH="1"  scaleV="1"  panelIndex="-1"  z="100" >
           <Graph smoothing="0"  backColor="#ffffff"  foreColor="#000000"  heatMapStatParameter="FITC-A"  type="Pseudocolor"  fast="1" >
             <Axis dimension="x"  name="FITC-A"  label=""  auto="auto" />
             <Axis dimension="y"  name="PE-A"  label=""  auto="auto" />
             <GraphSettings level="5%"  smoothingHighResolution="1"  contourHighResolution="1"  histogramSmoothingCount="0"  graphResolution="256"  showOutliers="0"  drawLargeDots="0"  dotsToDraw="8000"  tint="le.chartfill.tinted.40"  lineWeight="le.lineweight.normal"  lineStyle="le.linestyle.solid" />
             <GraphEnvironment showGrid="0"  showAxes="tnlTNL"  showGates="1"  showFreqOnPlots="1"  showGateNameOnPlots="1"  showMedians="0"  showUncomped="0"  addEventParam="0"  lastYAxisName="" >
               <TextTraits font="SansSerif"  size="11"  name="Labels"  style="plain"  color="#000000"  background="#00ffffff"  just="left" />
               <TextTraits font="SansSerif"  size="11"  name="LayoutGates"  style="plain"  color="#000000"  background="#00ffffff"  just="left" />
               <TextTraits font="SansSerif"  size="9"  name="Numbers"  style="plain"  color="#000000"  background="#00ffffff"  just="left" />
               <TextTraits font="SansSerif"  size="9"  name="Legend"  style="plain"  color="#000000"  background="#00ffffff"  just="left" />
               <WindowPosition x="259"  y="109"  width="677"  height="775"  displayed="0"  panelState="---" />
             </GraphEnvironment>
           </Graph>
           <Annotation lineWeight="NoLine"  fill="#ffffff"  stroke="#808080"  lineStyle="Solid"  gradientColor="#808080"  gradientStyle="le.gradientstyle.none"  enabled="1"  xScale="1"  yScale="1"  aspectRatioLock="0"  alpha="1"  figID="com.treestar.flowjo.charting.FigChartAnnotation@5332767b#1610130353798"  rotation="0"  lock="0"  sizeLock="0"  contentLock="0"  wantsDrops="0"  autoFitContents="0"  autoMinimumSize="1"  padding="5,5,5,5" >
             <Content>&amp;#xA;&amp;#xA;    &amp;lt;p style=&amp;quot;margin-top:0; text-align:left;&amp;quot;&amp;gt;&amp;#xA;      &amp;lt;font face=&amp;quot;SansSerif&amp;quot; color=&amp;quot;#000000&amp;quot; style=&amp;quot;font-size:11pt;&amp;quot;&amp;gt;&amp;lt;input type=&amp;quot;fjml&amp;quot; value=&amp;quot;%3CAnno+name%3D%22fj.anno.samplename%22+%2F%3E&amp;quot; style=&amp;quot;font-family:SansSerif; color:#000000; font-weight:normal;&amp;quot;&amp;gt;&amp;#xA;      &amp;lt;/font&amp;gt;&amp;#xA;    &amp;lt;/p&amp;gt;&amp;#xA;    &amp;lt;p style=&amp;quot;margin-top:0; text-align:left;&amp;quot;&amp;gt;&amp;#xA;      &amp;lt;font face=&amp;quot;SansSerif&amp;quot; color=&amp;quot;#000000&amp;quot; style=&amp;quot;font-size:11pt;&amp;quot;&amp;gt;&amp;lt;input type=&amp;quot;fjml&amp;quot; value=&amp;quot;%3CAnno+name%3D%22fj.anno.popname%22+%2F%3E&amp;quot; style=&amp;quot;font-family:SansSerif; color:#000000; font-weight:normal;&amp;quot;&amp;gt;&amp;#xA;      &amp;lt;/font&amp;gt;&amp;#xA;    &amp;lt;/p&amp;gt;&amp;#xA;    &amp;lt;p style=&amp;quot;margin-top:0; text-align:left;&amp;quot;&amp;gt;&amp;#xA;      &amp;lt;font face=&amp;quot;SansSerif&amp;quot; color=&amp;quot;#000000&amp;quot; style=&amp;quot;font-size:11pt;&amp;quot;&amp;gt;&amp;lt;input type=&amp;quot;fjml&amp;quot; value=&amp;quot;%3CStatistic+name%3D%22Count%22++id%3D%22%22++ancestor%3D%22%22+%2F%3E&amp;quot; style=&amp;quot;font-family:SansSerif; color:#000000; font-weight:normal;&amp;quot;&amp;gt;&amp;#xA;&amp;lt;/font&amp;gt;    &amp;lt;/p&amp;gt;&amp;#xA;</Content>
             <WindowPosition x="0"  y="340"  width="393"  height="61"  displayed="1"  panelState="" />
           </Annotation>
           <Legend lineWeight="Hairline"  fill="#ffffff"  stroke="#000000"  lineStyle="Solid"  gradientColor="#808080"  gradientStyle="le.gradientstyle.none"  enabled="1"  xScale="1"  yScale="1"  aspectRatioLock="0"  alpha="1"  figID="com.treestar.flowjo.charting.legend.FigLegend@54482747#1610130353798"  rotation="0"  lock="0"  sizeLock="0"  contentLock="0"  wantsDrops="0"  rows="3"  columns="4"  drawGrid="1"  autoFitContents="0"  showHeader="1" >
             <RowSizes>
               <Size index="0"  value="15" />
               <Size index="1"  value="15" />
               <Size index="2"  value="15" />
             </RowSizes>
             <ColSizes>
               <Size index="0"  value="15" />
               <Size index="1"  value="15" />
               <Size index="2"  value="15" />
               <Size index="3"  value="15" />
             </ColSizes>
             <WindowPosition x="280"  y="0"  width="60"  height="45"  displayed="0"  panelState="" />
             <Columns>
               <Anno name="fj.anno.samplename" />
               <Anno name="fj.anno.popname" />
               <Statistic name="Count"  ancestor=""  correlate="" />
             </Columns>
           </Legend>
           <Ancestry lineWeight="Hairline"  fill="#ffffff"  stroke="#000000"  lineStyle="Solid"  gradientColor="#808080"  gradientStyle="le.gradientstyle.none"  enabled="1"  xScale="1"  yScale="1"  aspectRatioLock="0"  alpha="1"  figID="com.treestar.flowjo.charting.FigChartRow@1f025ec5#1610130353797"  rotation="0"  lock="0"  sizeLock="0"  contentLock="0"  wantsDrops="0"  backgating="0"  horizontal="0"  backgatingLargeDots="0"  backgatingContours="0" >
             <WindowPosition x="0"  y="0"  width="0"  height="1"  displayed="0"  panelState="" />
           </Ancestry>
           <Multigraph lineWeight="NoLine"  fill="#00ffffff"  stroke="#000000"  lineStyle="Solid"  gradientColor="#808080"  gradientStyle="le.gradientstyle.none"  enabled="1"  xScale="1"  yScale="1"  aspectRatioLock="1"  alpha="1"  figID="com.treestar.flowjo.charting.FigChartGrid@5f0c277b#1610130353797"  rotation="0"  lock="0"  sizeLock="0"  contentLock="0"  wantsDrops="0"  annoOffsetX="0"  annoOffsetY="0"  type="NONE"  displayType="DotPlot"  rows="0"  columns="0" >
             <WindowPosition x="0"  y="0"  width="0"  height="1"  displayed="0"  panelState="" />
             <Parameters/>
           </Multigraph>
           <PopModelList>
             <DataLayer path="1/Single Cells"  panelValue="1"  discriminatorValue=""  sampleGMID="11"  sampleID="12" >
               <LegendSpec color="#000000"  text=""  chartFill="le.chartfill.tinted.40"  lineWeight="Normal"  lineStyle="Solid"  control="0" />
             </DataLayer>
           </PopModelList>
           <WindowPosition x="1035"  y="830"  width="256"  height="256"  displayed="1"  panelState="" />
         </ChartData>
         <FigColorLegend x="984"  y="1120"  width="70"  height="12"  lineWeight="Hairline"  fill="#ffffff"  stroke="#000000"  lineStyle="Solid"  gradientColor="#808080"  gradientStyle="le.gradientstyle.none"  enabled="1"  xScale="1"  yScale="1"  aspectRatioLock="0"  alpha="1"  figID="com.treestar.layout.presentation.FigHeatmapStatAxis@1b3d7844#1647970902860"  rotation="0"  lock="0"  sizeLock="0"  contentLock="0"  wantsDrops="0"  colorMapName="Default (blue,green,yellow,red)"  z="105" />
         <ChartData x="48"  y="1244"  width="256"  height="256"  lineWeight="Hairline"  fill="#ffffff"  stroke="#000000"  lineStyle="Solid"  gradientColor="#808080"  gradientStyle="le.gradientstyle.none"  enabled="1"  xScale="0.01"  yScale="0.01"  aspectRatioLock="0"  alpha="1"  figID="com.treestar.flowjo.charting.FigChartBox@400667d8#1610130361488"  rotation="0"  lock="0"  sizeLock="0"  contentLock="0"  wantsDrops="0"  dependents="1"  showSampleName="1"  showFullPath="1"  showFreq="0"  showCount="1"  showPopulationName="1"  showGraphTitle="0"  showMedians="0"  useShortName="1"  showKeyword="0"  keyword=""  showStatistic="0"  statistic=""  offsetHistograms="0"  offsetX="0"  offsetY="0"  flipH="0"  flipV="0"  showAdjunctHistograms="0"  scaleH="1"  scaleV="1"  panelIndex="-1"  z="110" >
           <Graph smoothing="0"  backColor="#ffffff"  foreColor="#000000"  heatMapStatParameter="FITC-A"  type="Pseudocolor"  fast="1" >
             <Axis dimension="x"  name="FITC-A"  label=""  auto="auto" />
             <Axis dimension="y"  name="PE-A"  label=""  auto="auto" />
             <GraphSettings level="5%"  smoothingHighResolution="1"  contourHighResolution="1"  histogramSmoothingCount="0"  graphResolution="256"  showOutliers="0"  drawLargeDots="0"  dotsToDraw="8000"  tint="le.chartfill.tinted.40"  lineWeight="le.lineweight.normal"  lineStyle="le.linestyle.solid" />
             <GraphEnvironment showGrid="0"  showAxes="tnlTNL"  showGates="1"  showFreqOnPlots="1"  showGateNameOnPlots="1"  showMedians="0"  showUncomped="0"  addEventParam="0"  lastYAxisName="" >
               <TextTraits font="SansSerif"  size="11"  name="Labels"  style="plain"  color="#000000"  background="#00ffffff"  just="left" />
               <TextTraits font="SansSerif"  size="11"  name="LayoutGates"  style="plain"  color="#000000"  background="#00ffffff"  just="left" />
               <TextTraits font="SansSerif"  size="9"  name="Numbers"  style="plain"  color="#000000"  background="#00ffffff"  just="left" />
               <TextTraits font="SansSerif"  size="9"  name="Legend"  style="plain"  color="#000000"  background="#00ffffff"  just="left" />
               <WindowPosition x="259"  y="109"  width="677"  height="775"  displayed="0"  panelState="---" />
             </GraphEnvironment>
           </Graph>
           <Annotation lineWeight="NoLine"  fill="#ffffff"  stroke="#808080"  lineStyle="Solid"  gradientColor="#808080"  gradientStyle="le.gradientstyle.none"  enabled="1"  xScale="1"  yScale="1"  aspectRatioLock="0"  alpha="1"  figID="com.treestar.flowjo.charting.FigChartAnnotation@71c71f41#1610130361489"  rotation="0"  lock="0"  sizeLock="0"  contentLock="0"  wantsDrops="0"  autoFitContents="0"  autoMinimumSize="1"  padding="5,5,5,5" >
             <Content>&amp;#xA;&amp;#xA;    &amp;lt;p style=&amp;quot;margin-top:0; text-align:left;&amp;quot;&amp;gt;&amp;#xA;      &amp;lt;font face=&amp;quot;SansSerif&amp;quot; color=&amp;quot;#000000&amp;quot; style=&amp;quot;font-size:11pt;&amp;quot;&amp;gt;&amp;lt;input type=&amp;quot;fjml&amp;quot; value=&amp;quot;%3CAnno+name%3D%22fj.anno.samplename%22+%2F%3E&amp;quot; style=&amp;quot;font-family:SansSerif; color:#000000; font-weight:normal;&amp;quot;&amp;gt;&amp;#xA;      &amp;lt;/font&amp;gt;&amp;#xA;    &amp;lt;/p&amp;gt;&amp;#xA;    &amp;lt;p style=&amp;quot;margin-top:0; text-align:left;&amp;quot;&amp;gt;&amp;#xA;      &amp;lt;font face=&amp;quot;SansSerif&amp;quot; color=&amp;quot;#000000&amp;quot; style=&amp;quot;font-size:11pt;&amp;quot;&amp;gt;&amp;lt;input type=&amp;quot;fjml&amp;quot; value=&amp;quot;%3CAnno+name%3D%22fj.anno.popname%22+%2F%3E&amp;quot; style=&amp;quot;font-family:SansSerif; color:#000000; font-weight:normal;&amp;quot;&amp;gt;&amp;#xA;      &amp;lt;/font&amp;gt;&amp;#xA;    &amp;lt;/p&amp;gt;&amp;#xA;    &amp;lt;p style=&amp;quot;margin-top:0; text-align:left;&amp;quot;&amp;gt;&amp;#xA;      &amp;lt;font face=&amp;quot;SansSerif&amp;quot; color=&amp;quot;#000000&amp;quot; style=&amp;quot;font-size:11pt;&amp;quot;&amp;gt;&amp;lt;input type=&amp;quot;fjml&amp;quot; value=&amp;quot;%3CStatistic+name%3D%22Count%22++id%3D%22%22++ancestor%3D%22%22+%2F%3E&amp;quot; style=&amp;quot;font-family:SansSerif; color:#000000; font-weight:normal;&amp;quot;&amp;gt;&amp;#xA;&amp;lt;/font&amp;gt;    &amp;lt;/p&amp;gt;&amp;#xA;</Content>
             <WindowPosition x="0"  y="340"  width="297"  height="61"  displayed="1"  panelState="" />
           </Annotation>
           <Legend lineWeight="Hairline"  fill="#ffffff"  stroke="#000000"  lineStyle="Solid"  gradientColor="#808080"  gradientStyle="le.gradientstyle.none"  enabled="1"  xScale="1"  yScale="1"  aspectRatioLock="0"  alpha="1"  figID="com.treestar.flowjo.charting.legend.FigLegend@3cff02b5#1610130361489"  rotation="0"  lock="0"  sizeLock="0"  contentLock="0"  wantsDrops="0"  rows="3"  columns="4"  drawGrid="1"  autoFitContents="0"  showHeader="1" >
             <RowSizes>
               <Size index="0"  value="15" />
               <Size index="1"  value="15" />
               <Size index="2"  value="15" />
             </RowSizes>
             <ColSizes>
               <Size index="0"  value="15" />
               <Size index="1"  value="15" />
               <Size index="2"  value="15" />
               <Size index="3"  value="15" />
             </ColSizes>
             <WindowPosition x="280"  y="0"  width="60"  height="45"  displayed="0"  panelState="" />
             <Columns>
               <Anno name="fj.anno.samplename" />
               <Anno name="fj.anno.popname" />
               <Statistic name="Count"  ancestor=""  correlate="" />
             </Columns>
           </Legend>
           <Ancestry lineWeight="Hairline"  fill="#ffffff"  stroke="#000000"  lineStyle="Solid"  gradientColor="#808080"  gradientStyle="le.gradientstyle.none"  enabled="1"  xScale="1"  yScale="1"  aspectRatioLock="0"  alpha="1"  figID="com.treestar.flowjo.charting.FigChartRow@5ed3fd7b#1610130361489"  rotation="0"  lock="0"  sizeLock="0"  contentLock="0"  wantsDrops="0"  backgating="0"  horizontal="0"  backgatingLargeDots="0"  backgatingContours="0" >
             <WindowPosition x="0"  y="0"  width="0"  height="1"  displayed="0"  panelState="" />
           </Ancestry>
           <Multigraph lineWeight="NoLine"  fill="#00ffffff"  stroke="#000000"  lineStyle="Solid"  gradientColor="#808080"  gradientStyle="le.gradientstyle.none"  enabled="1"  xScale="1"  yScale="1"  aspectRatioLock="1"  alpha="1"  figID="com.treestar.flowjo.charting.FigChartGrid@1869c63f#1610130361489"  rotation="0"  lock="0"  sizeLock="0"  contentLock="0"  wantsDrops="0"  annoOffsetX="0"  annoOffsetY="0"  type="NONE"  displayType="DotPlot"  rows="0"  columns="0" >
             <WindowPosition x="0"  y="0"  width="0"  height="1"  displayed="0"  panelState="" />
             <Parameters/>
           </Multigraph>
           <PopModelList>
             <DataLayer path="1/Single Cells"  panelValue="1"  discriminatorValue=""  sampleGMID="12"  sampleID="13" >
               <LegendSpec color="#000000"  text=""  chartFill="le.chartfill.tinted.40"  lineWeight="Normal"  lineStyle="Solid"  control="0" />
             </DataLayer>
           </PopModelList>
           <WindowPosition x="48"  y="1244"  width="256"  height="256"  displayed="1"  panelState="" />
         </ChartData>
         <FigColorLegend x="-3"  y="1534"  width="70"  height="12"  lineWeight="Hairline"  fill="#ffffff"  stroke="#000000"  lineStyle="Solid"  gradientColor="#808080"  gradientStyle="le.gradientstyle.none"  enabled="1"  xScale="1"  yScale="1"  aspectRatioLock="0"  alpha="1"  figID="com.treestar.layout.presentation.FigHeatmapStatAxis@29d4d36a#1647970902860"  rotation="0"  lock="0"  sizeLock="0"  contentLock="0"  wantsDrops="0"  colorMapName="Default (blue,green,yellow,red)"  z="115" />
         <ChartData x="371"  y="1242"  width="256"  height="256"  lineWeight="Hairline"  fill="#ffffff"  stroke="#000000"  lineStyle="Solid"  gradientColor="#808080"  gradientStyle="le.gradientstyle.none"  enabled="1"  xScale="0.01"  yScale="0.01"  aspectRatioLock="0"  alpha="1"  figID="com.treestar.flowjo.charting.FigChartBox@1f4ff449#1610130365712"  rotation="0"  lock="0"  sizeLock="0"  contentLock="0"  wantsDrops="0"  dependents="1"  showSampleName="1"  showFullPath="1"  showFreq="0"  showCount="1"  showPopulationName="1"  showGraphTitle="0"  showMedians="0"  useShortName="1"  showKeyword="0"  keyword=""  showStatistic="0"  statistic=""  offsetHistograms="0"  offsetX="0"  offsetY="0"  flipH="0"  flipV="0"  showAdjunctHistograms="0"  scaleH="1"  scaleV="1"  panelIndex="-1"  z="120" >
           <Graph smoothing="0"  backColor="#ffffff"  foreColor="#000000"  heatMapStatParameter="FITC-A"  type="Pseudocolor"  fast="1" >
             <Axis dimension="x"  name="FITC-A"  label=""  auto="auto" />
             <Axis dimension="y"  name="PE-A"  label=""  auto="auto" />
             <GraphSettings level="5%"  smoothingHighResolution="1"  contourHighResolution="1"  histogramSmoothingCount="0"  graphResolution="256"  showOutliers="0"  drawLargeDots="0"  dotsToDraw="8000"  tint="le.chartfill.tinted.40"  lineWeight="le.lineweight.normal"  lineStyle="le.linestyle.solid" />
             <GraphEnvironment showGrid="0"  showAxes="tnlTNL"  showGates="1"  showFreqOnPlots="1"  showGateNameOnPlots="1"  showMedians="0"  showUncomped="0"  addEventParam="0"  lastYAxisName="" >
               <TextTraits font="SansSerif"  size="11"  name="Labels"  style="plain"  color="#000000"  background="#00ffffff"  just="left" />
               <TextTraits font="SansSerif"  size="11"  name="LayoutGates"  style="plain"  color="#000000"  background="#00ffffff"  just="left" />
               <TextTraits font="SansSerif"  size="9"  name="Numbers"  style="plain"  color="#000000"  background="#00ffffff"  just="left" />
               <TextTraits font="SansSerif"  size="9"  name="Legend"  style="plain"  color="#000000"  background="#00ffffff"  just="left" />
               <WindowPosition x="259"  y="109"  width="677"  height="775"  displayed="0"  panelState="---" />
             </GraphEnvironment>
           </Graph>
           <Annotation lineWeight="NoLine"  fill="#ffffff"  stroke="#808080"  lineStyle="Solid"  gradientColor="#808080"  gradientStyle="le.gradientstyle.none"  enabled="1"  xScale="1"  yScale="1"  aspectRatioLock="0"  alpha="1"  figID="com.treestar.flowjo.charting.FigChartAnnotation@c189782#1610130365714"  rotation="0"  lock="0"  sizeLock="0"  contentLock="0"  wantsDrops="0"  autoFitContents="0"  autoMinimumSize="1"  padding="5,5,5,5" >
             <Content>&amp;#xA;&amp;#xA;    &amp;lt;p style=&amp;quot;margin-top:0; text-align:left;&amp;quot;&amp;gt;&amp;#xA;      &amp;lt;font face=&amp;quot;SansSerif&amp;quot; color=&amp;quot;#000000&amp;quot; style=&amp;quot;font-size:11pt;&amp;quot;&amp;gt;&amp;lt;input type=&amp;quot;fjml&amp;quot; value=&amp;quot;%3CAnno+name%3D%22fj.anno.samplename%22+%2F%3E&amp;quot; style=&amp;quot;font-family:SansSerif; color:#000000; font-weight:normal;&amp;quot;&amp;gt;&amp;#xA;      &amp;lt;/font&amp;gt;&amp;#xA;    &amp;lt;/p&amp;gt;&amp;#xA;    &amp;lt;p style=&amp;quot;margin-top:0; text-align:left;&amp;quot;&amp;gt;&amp;#xA;      &amp;lt;font face=&amp;quot;SansSerif&amp;quot; color=&amp;quot;#000000&amp;quot; style=&amp;quot;font-size:11pt;&amp;quot;&amp;gt;&amp;lt;input type=&amp;quot;fjml&amp;quot; value=&amp;quot;%3CAnno+name%3D%22fj.anno.popname%22+%2F%3E&amp;quot; style=&amp;quot;font-family:SansSerif; color:#000000; font-weight:normal;&amp;quot;&amp;gt;&amp;#xA;      &amp;lt;/font&amp;gt;&amp;#xA;    &amp;lt;/p&amp;gt;&amp;#xA;    &amp;lt;p style=&amp;quot;margin-top:0; text-align:left;&amp;quot;&amp;gt;&amp;#xA;      &amp;lt;font face=&amp;quot;SansSerif&amp;quot; color=&amp;quot;#000000&amp;quot; style=&amp;quot;font-size:11pt;&amp;quot;&amp;gt;&amp;lt;input type=&amp;quot;fjml&amp;quot; value=&amp;quot;%3CStatistic+name%3D%22Count%22++id%3D%22%22++ancestor%3D%22%22+%2F%3E&amp;quot; style=&amp;quot;font-family:SansSerif; color:#000000; font-weight:normal;&amp;quot;&amp;gt;&amp;#xA;&amp;lt;/font&amp;gt;    &amp;lt;/p&amp;gt;&amp;#xA;</Content>
             <WindowPosition x="0"  y="340"  width="351"  height="61"  displayed="1"  panelState="" />
           </Annotation>
           <Legend lineWeight="Hairline"  fill="#ffffff"  stroke="#000000"  lineStyle="Solid"  gradientColor="#808080"  gradientStyle="le.gradientstyle.none"  enabled="1"  xScale="1"  yScale="1"  aspectRatioLock="0"  alpha="1"  figID="com.treestar.flowjo.charting.legend.FigLegend@1a00213c#1610130365714"  rotation="0"  lock="0"  sizeLock="0"  contentLock="0"  wantsDrops="0"  rows="3"  columns="4"  drawGrid="1"  autoFitContents="0"  showHeader="1" >
             <RowSizes>
               <Size index="0"  value="15" />
               <Size index="1"  value="15" />
               <Size index="2"  value="15" />
             </RowSizes>
             <ColSizes>
               <Size index="0"  value="15" />
               <Size index="1"  value="15" />
               <Size index="2"  value="15" />
               <Size index="3"  value="15" />
             </ColSizes>
             <WindowPosition x="280"  y="0"  width="60"  height="45"  displayed="0"  panelState="" />
             <Columns>
               <Anno name="fj.anno.samplename" />
               <Anno name="fj.anno.popname" />
               <Statistic name="Count"  ancestor=""  correlate="" />
             </Columns>
           </Legend>
           <Ancestry lineWeight="Hairline"  fill="#ffffff"  stroke="#000000"  lineStyle="Solid"  gradientColor="#808080"  gradientStyle="le.gradientstyle.none"  enabled="1"  xScale="1"  yScale="1"  aspectRatioLock="0"  alpha="1"  figID="com.treestar.flowjo.charting.FigChartRow@47359271#1610130365713"  rotation="0"  lock="0"  sizeLock="0"  contentLock="0"  wantsDrops="0"  backgating="0"  horizontal="0"  backgatingLargeDots="0"  backgatingContours="0" >
             <WindowPosition x="0"  y="0"  width="0"  height="1"  displayed="0"  panelState="" />
           </Ancestry>
           <Multigraph lineWeight="NoLine"  fill="#00ffffff"  stroke="#000000"  lineStyle="Solid"  gradientColor="#808080"  gradientStyle="le.gradientstyle.none"  enabled="1"  xScale="1"  yScale="1"  aspectRatioLock="1"  alpha="1"  figID="com.treestar.flowjo.charting.FigChartGrid@78e9a869#1610130365714"  rotation="0"  lock="0"  sizeLock="0"  contentLock="0"  wantsDrops="0"  annoOffsetX="0"  annoOffsetY="0"  type="NONE"  displayType="DotPlot"  rows="0"  columns="0" >
             <WindowPosition x="0"  y="0"  width="0"  height="1"  displayed="0"  panelState="" />
             <Parameters/>
           </Multigraph>
           <PopModelList>
             <DataLayer path="1/Single Cells"  panelValue="1"  discriminatorValue=""  sampleGMID="13"  sampleID="14" >
               <LegendSpec color="#000000"  text=""  chartFill="le.chartfill.tinted.40"  lineWeight="Normal"  lineStyle="Solid"  control="0" />
             </DataLayer>
           </PopModelList>
           <WindowPosition x="371"  y="1242"  width="256"  height="256"  displayed="1"  panelState="" />
         </ChartData>
         <FigColorLegend x="320"  y="1532"  width="70"  height="12"  lineWeight="Hairline"  fill="#ffffff"  stroke="#000000"  lineStyle="Solid"  gradientColor="#808080"  gradientStyle="le.gradientstyle.none"  enabled="1"  xScale="1"  yScale="1"  aspectRatioLock="0"  alpha="1"  figID="com.treestar.layout.presentation.FigHeatmapStatAxis@60640b1e#1647970902860"  rotation="0"  lock="0"  sizeLock="0"  contentLock="0"  wantsDrops="0"  colorMapName="Default (blue,green,yellow,red)"  z="125" />
         <ChartData x="713"  y="1248"  width="256"  height="256"  lineWeight="Hairline"  fill="#ffffff"  stroke="#000000"  lineStyle="Solid"  gradientColor="#808080"  gradientStyle="le.gradientstyle.none"  enabled="1"  xScale="0.01"  yScale="0.01"  aspectRatioLock="0"  alpha="1"  figID="com.treestar.flowjo.charting.FigChartBox@683c9673#1610130370520"  rotation="0"  lock="0"  sizeLock="0"  contentLock="0"  wantsDrops="0"  dependents="1"  showSampleName="1"  showFullPath="1"  showFreq="0"  showCount="1"  showPopulationName="1"  showGraphTitle="0"  showMedians="0"  useShortName="1"  showKeyword="0"  keyword=""  showStatistic="0"  statistic=""  offsetHistograms="0"  offsetX="0"  offsetY="0"  flipH="0"  flipV="0"  showAdjunctHistograms="0"  scaleH="1"  scaleV="1"  panelIndex="-1"  z="130" >
           <Graph smoothing="0"  backColor="#ffffff"  foreColor="#000000"  heatMapStatParameter="FITC-A"  type="Pseudocolor"  fast="1" >
             <Axis dimension="x"  name="FITC-A"  label=""  auto="auto" />
             <Axis dimension="y"  name="PE-A"  label=""  auto="auto" />
             <GraphSettings level="5%"  smoothingHighResolution="1"  contourHighResolution="1"  histogramSmoothingCount="0"  graphResolution="256"  showOutliers="0"  drawLargeDots="0"  dotsToDraw="8000"  tint="le.chartfill.tinted.40"  lineWeight="le.lineweight.normal"  lineStyle="le.linestyle.solid" />
             <GraphEnvironment showGrid="0"  showAxes="tnlTNL"  showGates="1"  showFreqOnPlots="1"  showGateNameOnPlots="1"  showMedians="0"  showUncomped="0"  addEventParam="0"  lastYAxisName="" >
               <TextTraits font="SansSerif"  size="11"  name="Labels"  style="plain"  color="#000000"  background="#00ffffff"  just="left" />
               <TextTraits font="SansSerif"  size="11"  name="LayoutGates"  style="plain"  color="#000000"  background="#00ffffff"  just="left" />
               <TextTraits font="SansSerif"  size="9"  name="Numbers"  style="plain"  color="#000000"  background="#00ffffff"  just="left" />
               <TextTraits font="SansSerif"  size="9"  name="Legend"  style="plain"  color="#000000"  background="#00ffffff"  just="left" />
               <WindowPosition x="259"  y="109"  width="677"  height="775"  displayed="0"  panelState="---" />
             </GraphEnvironment>
           </Graph>
           <Annotation lineWeight="NoLine"  fill="#ffffff"  stroke="#808080"  lineStyle="Solid"  gradientColor="#808080"  gradientStyle="le.gradientstyle.none"  enabled="1"  xScale="1"  yScale="1"  aspectRatioLock="0"  alpha="1"  figID="com.treestar.flowjo.charting.FigChartAnnotation@1c99526e#1610130370521"  rotation="0"  lock="0"  sizeLock="0"  contentLock="0"  wantsDrops="0"  autoFitContents="0"  autoMinimumSize="1"  padding="5,5,5,5" >
             <Content>&amp;#xA;&amp;#xA;    &amp;lt;p style=&amp;quot;margin-top:0; text-align:left;&amp;quot;&amp;gt;&amp;#xA;      &amp;lt;font face=&amp;quot;SansSerif&amp;quot; color=&amp;quot;#000000&amp;quot; style=&amp;quot;font-size:11pt;&amp;quot;&amp;gt;&amp;lt;input type=&amp;quot;fjml&amp;quot; value=&amp;quot;%3CAnno+name%3D%22fj.anno.samplename%22+%2F%3E&amp;quot; style=&amp;quot;font-family:SansSerif; color:#000000; font-weight:normal;&amp;quot;&amp;gt;&amp;#xA;      &amp;lt;/font&amp;gt;&amp;#xA;    &amp;lt;/p&amp;gt;&amp;#xA;    &amp;lt;p style=&amp;quot;margin-top:0; text-align:left;&amp;quot;&amp;gt;&amp;#xA;      &amp;lt;font face=&amp;quot;SansSerif&amp;quot; color=&amp;quot;#000000&amp;quot; style=&amp;quot;font-size:11pt;&amp;quot;&amp;gt;&amp;lt;input type=&amp;quot;fjml&amp;quot; value=&amp;quot;%3CAnno+name%3D%22fj.anno.popname%22+%2F%3E&amp;quot; style=&amp;quot;font-family:SansSerif; color:#000000; font-weight:normal;&amp;quot;&amp;gt;&amp;#xA;      &amp;lt;/font&amp;gt;&amp;#xA;    &amp;lt;/p&amp;gt;&amp;#xA;    &amp;lt;p style=&amp;quot;margin-top:0; text-align:left;&amp;quot;&amp;gt;&amp;#xA;      &amp;lt;font face=&amp;quot;SansSerif&amp;quot; color=&amp;quot;#000000&amp;quot; style=&amp;quot;font-size:11pt;&amp;quot;&amp;gt;&amp;lt;input type=&amp;quot;fjml&amp;quot; value=&amp;quot;%3CStatistic+name%3D%22Count%22++id%3D%22%22++ancestor%3D%22%22+%2F%3E&amp;quot; style=&amp;quot;font-family:SansSerif; color:#000000; font-weight:normal;&amp;quot;&amp;gt;&amp;#xA;&amp;lt;/font&amp;gt;    &amp;lt;/p&amp;gt;&amp;#xA;</Content>
             <WindowPosition x="0"  y="340"  width="221"  height="61"  displayed="1"  panelState="" />
           </Annotation>
           <Legend lineWeight="Hairline"  fill="#ffffff"  stroke="#000000"  lineStyle="Solid"  gradientColor="#808080"  gradientStyle="le.gradientstyle.none"  enabled="1"  xScale="1"  yScale="1"  aspectRatioLock="0"  alpha="1"  figID="com.treestar.flowjo.charting.legend.FigLegend@36ef3eca#1610130370522"  rotation="0"  lock="0"  sizeLock="0"  contentLock="0"  wantsDrops="0"  rows="3"  columns="4"  drawGrid="1"  autoFitContents="0"  showHeader="1" >
             <RowSizes>
               <Size index="0"  value="15" />
               <Size index="1"  value="15" />
               <Size index="2"  value="15" />
             </RowSizes>
             <ColSizes>
               <Size index="0"  value="15" />
               <Size index="1"  value="15" />
               <Size index="2"  value="15" />
               <Size index="3"  value="15" />
             </ColSizes>
             <WindowPosition x="280"  y="0"  width="60"  height="45"  displayed="0"  panelState="" />
             <Columns>
               <Anno name="fj.anno.samplename" />
               <Anno name="fj.anno.popname" />
               <Statistic name="Count"  ancestor=""  correlate="" />
             </Columns>
           </Legend>
           <Ancestry lineWeight="Hairline"  fill="#ffffff"  stroke="#000000"  lineStyle="Solid"  gradientColor="#808080"  gradientStyle="le.gradientstyle.none"  enabled="1"  xScale="1"  yScale="1"  aspectRatioLock="0"  alpha="1"  figID="com.treestar.flowjo.charting.FigChartRow@4e96901#1610130370521"  rotation="0"  lock="0"  sizeLock="0"  contentLock="0"  wantsDrops="0"  backgating="0"  horizontal="0"  backgatingLargeDots="0"  backgatingContours="0" >
             <WindowPosition x="0"  y="0"  width="0"  height="1"  displayed="0"  panelState="" />
           </Ancestry>
           <Multigraph lineWeight="NoLine"  fill="#00ffffff"  stroke="#000000"  lineStyle="Solid"  gradientColor="#808080"  gradientStyle="le.gradientstyle.none"  enabled="1"  xScale="1"  yScale="1"  aspectRatioLock="1"  alpha="1"  figID="com.treestar.flowjo.charting.FigChartGrid@5aeeaf3e#1610130370521"  rotation="0"  lock="0"  sizeLock="0"  contentLock="0"  wantsDrops="0"  annoOffsetX="0"  annoOffsetY="0"  type="NONE"  displayType="DotPlot"  rows="0"  columns="0" >
             <WindowPosition x="0"  y="0"  width="0"  height="1"  displayed="0"  panelState="" />
             <Parameters/>
           </Multigraph>
           <PopModelList>
             <DataLayer path="1/Single Cells"  panelValue="1"  discriminatorValue=""  sampleGMID="14"  sampleID="15" >
               <LegendSpec color="#000000"  text=""  chartFill="le.chartfill.tinted.40"  lineWeight="Normal"  lineStyle="Solid"  control="0" />
             </DataLayer>
           </PopModelList>
           <WindowPosition x="713"  y="1248"  width="256"  height="256"  displayed="1"  panelState="" />
         </ChartData>
         <FigColorLegend x="662"  y="1538"  width="70"  height="12"  lineWeight="Hairline"  fill="#ffffff"  stroke="#000000"  lineStyle="Solid"  gradientColor="#808080"  gradientStyle="le.gradientstyle.none"  enabled="1"  xScale="1"  yScale="1"  aspectRatioLock="0"  alpha="1"  figID="com.treestar.layout.presentation.FigHeatmapStatAxis@2c3942ff#1647970902860"  rotation="0"  lock="0"  sizeLock="0"  contentLock="0"  wantsDrops="0"  colorMapName="Default (blue,green,yellow,red)"  z="135" />
         <ChartData x="1043"  y="1252"  width="256"  height="256"  lineWeight="Hairline"  fill="#ffffff"  stroke="#000000"  lineStyle="Solid"  gradientColor="#808080"  gradientStyle="le.gradientstyle.none"  enabled="1"  xScale="0.01"  yScale="0.01"  aspectRatioLock="0"  alpha="1"  figID="com.treestar.flowjo.charting.FigChartBox@1a7eb9aa#1610130378112"  rotation="0"  lock="0"  sizeLock="0"  contentLock="0"  wantsDrops="0"  dependents="1"  showSampleName="1"  showFullPath="1"  showFreq="0"  showCount="1"  showPopulationName="1"  showGraphTitle="0"  showMedians="0"  useShortName="1"  showKeyword="0"  keyword=""  showStatistic="0"  statistic=""  offsetHistograms="0"  offsetX="0"  offsetY="0"  flipH="0"  flipV="0"  showAdjunctHistograms="0"  scaleH="1"  scaleV="1"  panelIndex="-1"  z="140" >
           <Graph smoothing="0"  backColor="#ffffff"  foreColor="#000000"  heatMapStatParameter="FITC-A"  type="Pseudocolor"  fast="1" >
             <Axis dimension="x"  name="FITC-A"  label=""  auto="auto" />
             <Axis dimension="y"  name="PE-A"  label=""  auto="auto" />
             <GraphSettings level="5%"  smoothingHighResolution="1"  contourHighResolution="1"  histogramSmoothingCount="0"  graphResolution="256"  showOutliers="0"  drawLargeDots="0"  dotsToDraw="8000"  tint="le.chartfill.tinted.40"  lineWeight="le.lineweight.normal"  lineStyle="le.linestyle.solid" />
             <GraphEnvironment showGrid="0"  showAxes="tnlTNL"  showGates="1"  showFreqOnPlots="1"  showGateNameOnPlots="1"  showMedians="0"  showUncomped="0"  addEventParam="0"  lastYAxisName="" >
               <TextTraits font="SansSerif"  size="11"  name="Labels"  style="plain"  color="#000000"  background="#00ffffff"  just="left" />
               <TextTraits font="SansSerif"  size="11"  name="LayoutGates"  style="plain"  color="#000000"  background="#00ffffff"  just="left" />
               <TextTraits font="SansSerif"  size="9"  name="Numbers"  style="plain"  color="#000000"  background="#00ffffff"  just="left" />
               <TextTraits font="SansSerif"  size="9"  name="Legend"  style="plain"  color="#000000"  background="#00ffffff"  just="left" />
               <WindowPosition x="259"  y="109"  width="677"  height="775"  displayed="0"  panelState="---" />
             </GraphEnvironment>
           </Graph>
           <Annotation lineWeight="NoLine"  fill="#ffffff"  stroke="#808080"  lineStyle="Solid"  gradientColor="#808080"  gradientStyle="le.gradientstyle.none"  enabled="1"  xScale="1"  yScale="1"  aspectRatioLock="0"  alpha="1"  figID="com.treestar.flowjo.charting.FigChartAnnotation@57f1c31d#1610130378114"  rotation="0"  lock="0"  sizeLock="0"  contentLock="0"  wantsDrops="0"  autoFitContents="0"  autoMinimumSize="1"  padding="5,5,5,5" >
             <Content>&amp;#xA;&amp;#xA;    &amp;lt;p style=&amp;quot;margin-top:0; text-align:left;&amp;quot;&amp;gt;&amp;#xA;      &amp;lt;font face=&amp;quot;SansSerif&amp;quot; color=&amp;quot;#000000&amp;quot; style=&amp;quot;font-size:11pt;&amp;quot;&amp;gt;&amp;lt;input type=&amp;quot;fjml&amp;quot; value=&amp;quot;%3CAnno+name%3D%22fj.anno.samplename%22+%2F%3E&amp;quot; style=&amp;quot;font-family:SansSerif; color:#000000; font-weight:normal;&amp;quot;&amp;gt;&amp;#xA;      &amp;lt;/font&amp;gt;&amp;#xA;    &amp;lt;/p&amp;gt;&amp;#xA;    &amp;lt;p style=&amp;quot;margin-top:0; text-align:left;&amp;quot;&amp;gt;&amp;#xA;      &amp;lt;font face=&amp;quot;SansSerif&amp;quot; color=&amp;quot;#000000&amp;quot; style=&amp;quot;font-size:11pt;&amp;quot;&amp;gt;&amp;lt;input type=&amp;quot;fjml&amp;quot; value=&amp;quot;%3CAnno+name%3D%22fj.anno.popname%22+%2F%3E&amp;quot; style=&amp;quot;font-family:SansSerif; color:#000000; font-weight:normal;&amp;quot;&amp;gt;&amp;#xA;      &amp;lt;/font&amp;gt;&amp;#xA;    &amp;lt;/p&amp;gt;&amp;#xA;    &amp;lt;p style=&amp;quot;margin-top:0; text-align:left;&amp;quot;&amp;gt;&amp;#xA;      &amp;lt;font face=&amp;quot;SansSerif&amp;quot; color=&amp;quot;#000000&amp;quot; style=&amp;quot;font-size:11pt;&amp;quot;&amp;gt;&amp;lt;input type=&amp;quot;fjml&amp;quot; value=&amp;quot;%3CStatistic+name%3D%22Count%22++id%3D%22%22++ancestor%3D%22%22+%2F%3E&amp;quot; style=&amp;quot;font-family:SansSerif; color:#000000; font-weight:normal;&amp;quot;&amp;gt;&amp;#xA;&amp;lt;/font&amp;gt;    &amp;lt;/p&amp;gt;&amp;#xA;</Content>
             <WindowPosition x="0"  y="340"  width="295"  height="61"  displayed="1"  panelState="" />
           </Annotation>
           <Legend lineWeight="Hairline"  fill="#ffffff"  stroke="#000000"  lineStyle="Solid"  gradientColor="#808080"  gradientStyle="le.gradientstyle.none"  enabled="1"  xScale="1"  yScale="1"  aspectRatioLock="0"  alpha="1"  figID="com.treestar.flowjo.charting.legend.FigLegend@376ad3e2#1610130378114"  rotation="0"  lock="0"  sizeLock="0"  contentLock="0"  wantsDrops="0"  rows="3"  columns="4"  drawGrid="1"  autoFitContents="0"  showHeader="1" >
             <RowSizes>
               <Size index="0"  value="15" />
               <Size index="1"  value="15" />
               <Size index="2"  value="15" />
             </RowSizes>
             <ColSizes>
               <Size index="0"  value="15" />
               <Size index="1"  value="15" />
               <Size index="2"  value="15" />
               <Size index="3"  value="15" />
             </ColSizes>
             <WindowPosition x="280"  y="0"  width="60"  height="45"  displayed="0"  panelState="" />
             <Columns>
               <Anno name="fj.anno.samplename" />
               <Anno name="fj.anno.popname" />
               <Statistic name="Count"  ancestor=""  correlate="" />
             </Columns>
           </Legend>
           <Ancestry lineWeight="Hairline"  fill="#ffffff"  stroke="#000000"  lineStyle="Solid"  gradientColor="#808080"  gradientStyle="le.gradientstyle.none"  enabled="1"  xScale="1"  yScale="1"  aspectRatioLock="0"  alpha="1"  figID="com.treestar.flowjo.charting.FigChartRow@48bd57e5#1610130378113"  rotation="0"  lock="0"  sizeLock="0"  contentLock="0"  wantsDrops="0"  backgating="0"  horizontal="0"  backgatingLargeDots="0"  backgatingContours="0" >
             <WindowPosition x="0"  y="0"  width="0"  height="1"  displayed="0"  panelState="" />
           </Ancestry>
           <Multigraph lineWeight="NoLine"  fill="#00ffffff"  stroke="#000000"  lineStyle="Solid"  gradientColor="#808080"  gradientStyle="le.gradientstyle.none"  enabled="1"  xScale="1"  yScale="1"  aspectRatioLock="1"  alpha="1"  figID="com.treestar.flowjo.charting.FigChartGrid@7c13a2cb#1610130378113"  rotation="0"  lock="0"  sizeLock="0"  contentLock="0"  wantsDrops="0"  annoOffsetX="0"  annoOffsetY="0"  type="NONE"  displayType="DotPlot"  rows="0"  columns="0" >
             <WindowPosition x="0"  y="0"  width="0"  height="1"  displayed="0"  panelState="" />
             <Parameters/>
           </Multigraph>
           <PopModelList>
             <DataLayer path="1/Single Cells"  panelValue="1"  discriminatorValue=""  sampleGMID="15"  sampleID="16" >
               <LegendSpec color="#000000"  text=""  chartFill="le.chartfill.tinted.40"  lineWeight="Normal"  lineStyle="Solid"  control="0" />
             </DataLayer>
           </PopModelList>
           <WindowPosition x="1043"  y="1252"  width="256"  height="256"  displayed="1"  panelState="" />
         </ChartData>
         <FigColorLegend x="992"  y="1542"  width="70"  height="12"  lineWeight="Hairline"  fill="#ffffff"  stroke="#000000"  lineStyle="Solid"  gradientColor="#808080"  gradientStyle="le.gradientstyle.none"  enabled="1"  xScale="1"  yScale="1"  aspectRatioLock="0"  alpha="1"  figID="com.treestar.layout.presentation.FigHeatmapStatAxis@1d1faa4b#1647970902860"  rotation="0"  lock="0"  sizeLock="0"  contentLock="0"  wantsDrops="0"  colorMapName="Default (blue,green,yellow,red)"  z="145" />
       </FigList>
     </Layout>
     <WindowPosition x="846"  y="75"  width="800"  height="784" />
   </LayoutEditor>
   <Scripts>
     <Script lang="text/javascript"  name="New Script    " />
   </Scripts>
   <Experiment>
     <PlateModel name="Plate"  color="#00ffffff"  rows="8"  columns="12"  plateID="00000"  expID="000-00000"  format="Plate"  showNEntries="1"  peHeatmap="1"  peShowEnums="1"  peThickBorders="1" >
       <PrintLayout flipPattern0="0"  rows="1"  columns="1"  padding="36"  header=""  footer=""  headerActive="0"  footerActive="0"  scalingMode="fj.print.scale.none"  scaling="1"  orientation="1"  width="595.2744"  height="841.8888"  imageableX="72"  imageableY="72"  imageableWidth="451.2744"  imageableHeight="697.8888" />
     </PlateModel>
     <PlateEditorState>
       <KeywordList>
         <Keyword attribute="Time point"  value="24hr" />
         <Keyword attribute="Assay"  value="GFP Reporter" />
         <Keyword attribute="Treatment &quot;Drug A&quot;"  value="10ug/L" />
       </KeywordList>
       <StagingArea>
         <StagingWell/>
         <StagingWell/>
         <StagingWell/>
         <StagingWell/>
       </StagingArea>
     </PlateEditorState>
   </Experiment>
   <Exports/>
   <SOPS/>
   <experiment/>
   <weights/>
 </Workspace>
