# Supplementary material for: High-throughput reprogramming of an NRPS condensation domain
Source: Nat Chem Biol. 2024 Feb 2;20(6):761–9. doi: 10.1038/s41589-023-01532-x (PMC11142918; doi:10.1038/s41589-023-01532-x)
Supplement: Supplementary file 3 — Supporting data for Supplementary Figs. 1, 2 and 4–10. [file 41589_2023_1532_MOESM3_ESM.zip › Suppl. FIg. 4/Source Data Suppl. Fig. 4.xlsx]

## Sheet: kobs calulations - panel b
Four biological replicates were performed to determine apparent rate constants.
Biological replicate 1
10-undecynoyl-L-Leu - standard curve regression
slope	1.5849e-06
std. error	4.2363e-08
semi kinetics
	SrfA-CFA				SrfA-C
reaction time (s)	Isolated Ion Count [M+H]+ = 296				Isolated Ion Count [M+H]+ = 296
	Sample 1	Sample 2	Sample 3		Sample 1	Sample 2	Sample 3
5	475301	919690	304941						comment: reaction samples were diluted 8.4x for LC-MS measurement preparation (in contrast to product standard samples), which was considered in calculations of product concentration in reactions
25	867847	1148244	1711883						comment: Reactions were run at 1 μM SrfA-CFA and 2 μM SrfA-C, which was considered for kobs and TTN calculations
50	2080404	2603410	3111499
75	3088791	3.383e+06	2.90083e+06
300					718709	722450	664501
480					1033326	1099313	1088989
	slope	45372			slope	2266
	std error	2732			std error	37.22
	kobs (min-1)	36.0509			kobs (min-1)	0.90024
	std dev	2.37501			std dev	0.0282429
endpoint measurement
	SrfA-CFA				SrfA-C
reaction time (s)	Isolated Ion Count [M+H]+ = 296				Isolated Ion Count [M+H]+ = 296
	Sample 1	Sample 2	Sample 3		Sample 1	Sample 2	Sample 3
	16857035	16027131	15168731		2414261	1973103	2208165
average	1.60176e+07			average	2.19851e+06
std dev	689280			std dev	180231
	TTN	212.117			TTN	14.5571
	std dev	10.7455			std dev	1.25521
Biological replicate 2
10-undecynoyl-L-Leu - standard curve regression
slope	1.7874e-06
std. error	1.74015e-08
semi kinetics
	SrfA-CFA				SrfA-C
reaction time (s)	Isolated Ion Count [M+H]+ = 296				Isolated Ion Count [M+H]+ = 296
	Sample 1	Sample 2	Sample 3		Sample 1	Sample 2	Sample 3
20	605980	967154	670581						comment: reaction samples were diluted 8.4x for LC-MS measurement preparation (in contrast to product standard samples), which was considered in calculations of product concentration in reactions
40	1906802	2587775	1885293						comment: Reactions were run at 1 μM SrfA-CFA and 2 μM SrfA-C, which was considered for kobs and TTN calculations
60	3721140	4022345	2720996
300					475565	483548	407446
480					813044	911645	868299
	slope	55234			slope	1721
	std error	3675			std error	70.45
	kobs (min-1)	49.4943			kobs (min-1)	0.77108
	std dev	3.32817			std dev	0.0324449
endpoint measurement
	SrfA-CFA				SrfA-C
reaction time (s)	Isolated Ion Count [M+H]+ = 296				Isolated Ion Count [M+H]+ = 296
	Sample 1	Sample 2	Sample 3		Sample 1	Sample 2	Sample 3
	10301642	8812273	10137092		1640143	1192794	1444518
average	9.75034e+06			average	1.42582e+06
std dev	666704			std dev	183108
	TTN	145.619			TTN	10.6471
	std dev	10.0574			std dev	1.37125
Biological replicate 3
10-undecynoyl-L-Leu - standard curve regression
slope	1.82385e-06
std. error	3.54645e-08
semi kinetics
	SrfA-CFA				SrfA-C
reaction time (s)	Isolated Ion Count [M+H]+ = 296				Isolated Ion Count [M+H]+ = 296
	Sample 1	Sample 2	Sample 3		Sample 1	Sample 2	Sample 3
20	498590	609549	554000						comment: reaction samples were diluted 8.4x for LC-MS measurement preparation (in contrast to product standard samples), which was considered in calculations of product concentration in reactions
45	1866481	1594348	1736053						comment: Reactions were run at 1 μM SrfA-CFA and 2 μM SrfA-C, which was considered for kobs and TTN calculations
70		2922280	2815083
80	3218094
180					409896	310412	411466
420					1226107	1213244	755725
600					1444777	1285417	1031479
	slope	39453			slope	2228
	std error	1147			std error	150.6
	kobs (min-1)	36.0741			kobs (min-1)	1.01859
	std dev	1.26173			std dev	0.0716433
endpoint measurement
	SrfA-CFA				SrfA-C
reaction time (s)	Isolated Ion Count [M+H]+ = 296				Isolated Ion Count [M+H]+ = 296
	Sample 1	Sample 2	Sample 3		Sample 1	Sample 2	Sample 3
	16275719	16140441	15289092		3602367	3415982	3039063
average	1.59018e+07			average	3.35247e+06
std dev	436721			std dev	234312
	TTN	242.331			TTN	25.5446
	std dev	8.15457			std dev	1.85318
Biological replicate 4 (used for Figure 4)
10-undecynoyl-L-Leu - standard curve regression
slope	1.97505e-06
std. error	4.1067e-08
semi kinetics
	SrfA-CFA				SrfA-C
reaction time (s)	Isolated Ion Count [M+H]+ = 296				Isolated Ion Count [M+H]+ = 296
	Sample 1	Sample 2	Sample 3		Sample 1	Sample 2	Sample 3
20	647796	430183	446739						comment: reaction samples were diluted 8.4x for LC-MS measurement preparation (in contrast to product standard samples), which was considered in calculations of product concentration in reactions
50	1657013	1157037	1278108						comment: Reactions were run at 1 μM SrfA-CFA and 2 μM SrfA-C, which was considered for kobs and TTN calculations
70	2543601	1861786	2184078
120					187068	197958	264171
300					523762	607050	689205
480					747721	842129	1205697
	slope	29759			slope	1957
	std error	1643			std error	130.3
	kobs (min-1)	29.4661			kobs (min-1)	0.96887
	std dev	1.73838			std dev	0.0675813
endpoint measurement
	SrfA-CFA				SrfA-C
reaction time (s)	Isolated Ion Count [M+H]+ = 296				Isolated Ion Count [M+H]+ = 296
	Sample 1	Sample 2	Sample 3		Sample 1	Sample 2	Sample 3
	14525116	14899836	15813184		2864019	3114829	2914454
average	1.50794e+07			average	2964434
std dev	540960			std dev	108320
	TTN	248.85			TTN	24.4605
	std dev	10.3184			std dev	1.02836
Average kobs and TTN over Bioloical Replicates 1-4
	SrfA-CFA	SrfA-C
kobs (min-1)	37.7714	0.914696
std dev	7.2843	0.0929572
TTN	212.229	18.8023
std dev	40.8784	6.36402

## Sheet: panel c
retention time (min)	10-undecynoyl-L-Leu (1) (25 μM)	TycA* / SrfA-CFA	TycA* / SrfA-C
0.803	166556672	284253184	495000000
0.811	117486592	258866176	513000000
0.818	134476800	258572288	526000000
0.825	109646848	249739264	452000000
0.833	119435264	243278848	504000000
0.84	133229568	254977024	504000000
0.847	148127744	232316928	438000000
0.855	136062976	233155584	428000000
0.862	143917056	238671872	407000000
0.869	123539456	271051776	351000000
0.877	127568896	228576256	350000000
0.884	170609664	252179456	323000000
0.891	150224896	258481152	324000000
0.899	150071296	251449344	295000000
0.906	135767040	238741504	297000000
0.913	131203072	253774848	274000000
0.921	166789120	288249856	292000000
0.928	170359808	242332672	264000000
0.935	161794048	293862400	230000000
0.943	164696064	270131200	240000000
0.95	158944256	258223104	291000000
0.957	167831552	226533376	230000000
0.965	180878336	241515520	243000000
0.972	166231040	225816576	225000000
0.979	187273216	230671360	203000000
0.987	170556416	250347520	223000000
0.994	177669120	227134464	221000000
1.001	185588736	237970432	234000000
1.009	176256000	226929664	197000000
1.016	183397376	221399040	224000000
1.024	159959040	228947968	209000000
1.031	195794944	213985280	233000000
1.038	163995648	203553792	196000000
1.046	189174784	233202688	198000000
1.053	184066048	214743040	201000000
1.06	187258880	200579072	232000000
1.068	169161728	244270080	212000000
1.075	182898688	196838400	203000000
1.082	203781120	207884288	243000000
1.09	169032704	215701504	230000000
1.097	166844416	207454208	211000000
1.104	201477120	228413440	236000000
1.112	194941952	234148864	202000000
1.119	190931968	221165568	203000000
1.126	192519168	220605440	222000000
1.134	159385600	200682496	229000000
1.141	208473088	189407232	203000000
1.148	214216704	197223424	236000000
1.156	167982080	196391936	209000000
1.163	215042048	195820544	219000000
1.17	171531264	186015744	175000000
1.178	191992832	214358016	227000000
1.185	182006784	199151616	202000000
1.192	188374016	190309376	219000000
1.2	206171136	207437824	203000000
1.207	195069952	185741312	175000000
1.214	184199168	220751872	221000000
1.222	193128448	224633856	196000000
1.229	190401536	204505088	197000000
1.236	203427840	184606720	209000000
1.244	175297536	178126848	202000000
1.251	196536320	201689088	189000000
1.258	194400256	193560576	253000000
1.266	188041216	205399040	216000000
1.273	224522240	216170496	204000000
1.28	209949696	214900736	219000000
1.288	209394688	204217344	228000000
1.295	206218240	187561984	206000000
1.302	218607616	210043904	213000000
1.31	204705792	200742912	228000000
1.317	183828480	177124352	206000000
1.324	188136448	209572864	252000000
1.332	205872128	191474688	232000000
1.339	198742016	203202560	272000000
1.346	186657792	208230400	327000000
1.354	195368960	232233984	274000000
1.361	197929984	227442688	253000000
1.368	191109120	209040384	245000000
1.376	189722624	244973568	240000000
1.383	197123072	212673536	241000000
1.39	206164992	200103936	216000000
1.398	174387200	185608192	209000000
1.405	183529472	220596224	212000000
1.412	201340928	201297920	240000000
1.42	186739712	220482560	202000000
1.427	229364736	180367360	230000000
1.434	188710912	219177984	287000000
1.442	188336128	199186432	245000000
1.449	166573056	213066752	255000000
1.456	187368448	196389888	297000000
1.464	180299776	202248192	251000000
1.471	170949632	210079744	249000000
1.478	180379648	215181312	244000000
1.486	185249792	221113344	262000000
1.493	190740480	202005504	248000000
1.5	210377728	193884160	257000000
1.508	171656192	195905536	253000000
1.515	212542464	193831936	245000000
1.522	177337344	208629760	395000000
1.53	194732032	288261120	460000000
1.537	227345408	325366784	442000000
1.544	213142528	349699072	475000000
1.552	212190208	362608640	400000000
1.559	188957696	333894656	313000000
1.566	191798272	274587648	301000000
1.574	178285568	265680896	272000000
1.581	206088192	241013760	246000000
1.588	160931840	202991616	264000000
1.596	253199360	267377664	321000000
1.603	451216384	506540032	295000000
1.61	852298752	916905984	392000000
1.618	1124591616	1259917312	360000000
1.625	1138116608	1293409280	300000000
1.633	1028298752	974514176	332000000
1.64	861861888	916160512	302000000
1.647	639314944	654511104	280000000
1.655	530725888	464934912	277000000
1.662	388093952	484396032	242000000
1.669	353046528	355173376	254000000
1.677	353393664	307843072	256000000
1.684	261292032	296339456	244000000
1.691	255664128	301678592	245000000
1.699	262460416	262716416	246000000
1.706	226851840	285205504	243000000
1.713	236918784	250919936	179000000
1.721	205219840	270430208	266000000
1.728	214798336	221980672	237000000
1.735	194243584	228560896	224000000
1.743	183274496	202331136	258000000
1.75	193213440	223056896	220000000
1.757	202753024	206755840	206000000
1.765	207586304	204816384	248000000
1.772	184376320	215465984	257000000
1.779	225157120	217534464	250000000
1.787	198695936	231997440	280000000
1.794	202628096	222942208	285000000
1.801	201678848	247922688	212000000
1.809	186552320	222380032	229000000
1.816	175792128	205492224	262000000
1.823	194095104	215200768	205000000
1.831	212545536	203866112	231000000
1.838	227833856	203616256	235000000
1.845	197723136	218014720	211000000
1.853	227746816	188298240	230000000
1.86	186396672	224155648	232000000
1.867	201330688	213776384	210000000
1.875	205583360	197138432	235000000
1.882	221119488	230714368	230000000
1.889	209335296	251714560	201000000
1.897	210287616	219402240	284000000
1.904	205377536	216800256	245000000
1.911	215544832	231186432	238000000
1.919	238362624	191328256	270000000
1.926	221532160	204915712	236000000
1.933	240413696	187822080	251000000
1.941	209969152	190992384	265000000
1.948	220402688	235934720	297000000
1.955	219491328	188788736	288000000
1.963	233099264	232433664	334000000
1.97	239674368	218120192	340000000
1.977	253736960	203366400	301000000
1.985	202050560	202040320	327000000
1.992	206106624	228295680	335000000
1.999	231759872	221458432	299000000
2.007	232615936	221672448	401000000
2.014	225580032	248250368	426000000
2.021	260431872	266982400	478000000
2.029	253881344	249414656	491000000
2.036	272184320	278167552	471000000
2.043	242228224	283078656	445000000
2.051	237502464	260755456	507000000
2.058	257747968	271977472	471000000
2.065	245408768	289474560	469000000
2.073	235860992	236846080	466000000
2.08	239856640	265127936	462000000
2.087	220270592	259592192	368000000
2.095	266815488	248879104	469000000
2.102	269957120	272940032	449000000
2.109	257296384	287980544	449000000
2.117	284634112	280647680	510000000
2.124	279216128	290944000	418000000
2.131	251910144	277137408	382000000
2.139	240783360	291301376	437000000
2.146	272964608	278615040	380000000
2.153	237211648	314170368	367000000
2.161	268903424	256280576	425000000
2.168	238638080	295865344	436000000
2.175	257234944	335536128	405000000
2.183	250818560	318994432	507000000
2.19	251191296	350633984	509000000
2.197	301259776	341592064	392000000
2.205	277858304	312634368	400000000
2.212	284506112	343810048	382000000
2.22	269706240	278513664	382000000
2.227	255879168	262707200	418000000
2.234	247846912	309687296	382000000
2.242	262120448	252280832	357000000
2.249	291200000	257874944	372000000
2.256	254072832	271307776	362000000
2.264	230599680	286868480	352000000
2.271	234010624	237991936	410000000
2.278	254265344	267532288	419000000
2.286	245778432	297696256	360000000
2.293	272742400	266362880	448000000
2.3	272662528	320088064	502000000
2.308	247034880	335107072	374000000
2.315	284742656	277506048	465000000
2.322	294018048	322276352	453000000
2.33	284839936	321576960	454000000
2.337	304443392	327000064	541000000
2.344	296854528	371777536	532000000
2.352	315090944	377736192	500000000
2.359	302055424	320102400	585000000
2.366	258638848	418740224	549000000
2.374	333401088	404046848	533000000
2.381	340320256	368925696	616000000
2.388	308444160	406949888	577000000
2.396	351449088	398962688	536000000
2.403	336569344	361748480	619000000
2.41	335499264	385080320	584000000
2.418	331059200	418022400	524000000
2.425	355252224	378474496	613000000
2.432	353209344	401136640	631000000
2.44	372131840	411109376	599000000
2.447	357413888	373629952	674000000
2.454	376634368	445645824	639000000
2.462	372536320	463830016	619000000
2.469	336571392	463437824	706000000
2.476	324186112	610099200	643000000
2.484	327691264	756950016	648000000
2.491	357428224	659630080	687000000
2.498	310403072	602584064	655000000

## Sheet: kobs calculations - panel e
Three biological replicates were performed to determine apparent rate constants.
Biological replicate 1
O-propargyl-D-Tyr-L-Leu - standard curve regression
slope	23.07
std. error	0.1374
semi kinetics
	SrfA-CFA				SrfA-C				background reaction
reaction time (min)	Absorbance 220 nm (mAU)				Absorbance 220 nm (mAU)				Absorbance 220 nm (mAU)
	Sample 1	Sample 2			Sample 1	Sample 2			Sample 1	Sample 2
0	0.3085	0.3331			0.1746	0.13			0.0248	0.0252				comment: reaction samples were diluted 8.4x for LC-MS measurement preparation (in contrast to product standard samples), which was considered in calculations of product concentration in reactions
5	1.4113	1.6637			0.8337	0.6132			0.2391	0.2767				comment: Reactions were run at 1.5 μM SrfA-CFA and SrfA-C, respectively, which was considered for kobs and TTN calculations
10	3.0515	3.1007			1.6117	1.4912			0.5815	0.508				comment: in background reactions not containing SrfA-C enzyme O-propargyl-L-Tyr-L-Leu is formed non-enzymatically
15	4.4093	4.3546			2.389	2.1357			0.7193	0.7206
	slope	0.2977			slope	0.1516			slope	0.0501
	std error	0.007547			std error	0.00487			std error	0.00147
	kobs (min-1)	31.8187			kobs (min-1)	13.0436
	std dev	1.01474			std dev	0.665049
endpoint measurement
	SrfA-CFA				SrfA-C				background reaction
reaction time (s)	Absorbance 220 nm (mAU)				Absorbance 220 nm (mAU)				Absorbance 220 nm (mAU)
	Sample 1	Sample 2			Sample 1	Sample 2			Sample 1	Sample 2
	17.4544	17.9718			14.2167	13.1421			1.628	1.61
average	17.7131			average	13.6794			average	1.619
std dev	0.2587			std dev	0.5373			std dev	0.009
	TTN	2068.23			TTN	1549.86
	std dev	35.9431			std dev	69.8574
Biological replicate 2
O-propargyl-D-Tyr-L-Leu - standard curve regression
slope	20.74
std. error	0.07849
semi kinetics
	SrfA-CFA				SrfA-C				background reaction
reaction time (min)	Absorbance 220 nm (mAU)				Absorbance 220 nm (mAU)				Absorbance 220 nm (mAU)
	Sample 1	Sample 2	Sample 3		Sample 1	Sample 2	Sample 3		Sample 1	Sample 2	Sample 3
0	0.0891	0.076	0.0734		0.0752	0.0831	0.0791		0	0	0			comment: reaction samples were diluted 8.4x for LC-MS measurement preparation (in contrast to product standard samples), which was considered in calculations of product concentration in reactions
5	1.6751	1.626	1.6818		0.798	0.858	0.7131		0.1567	0.1518	0.1384			comment: Reactions were run at 1.5 μM SrfA-CFA and SrfA-C, respectively, which was considered for kobs and TTN calculations
10	3.0064	3.2415	3.0185		1.4519	1.4292	1.3993		0.2591	0.2674	0.2639			comment: in background reactions not containing SrfA-C enzyme O-propargyl-L-Tyr-L-Leu is formed non-enzymatically
15	4.1168	4.3893	4.5005		2.1425	2.0776	1.9971		0.3653	0.3869	0.3271
	slope	0.2978			slope	0.1409			slope	0.02507
	std error	0.005192			std error	0.002448			std error	0.0006583
	kobs (min-1)	31.5084			kobs (min-1)	13.3818
	std dev	0.618589			std dev	0.299473
endpoint measurement
	SrfA-CFA				SrfA-C				background reaction
reaction time (s)	Absorbance 220 nm (mAU)				Absorbance 220 nm (mAU)				Absorbance 220 nm (mAU)
	Sample 1	Sample 2			Sample 1	Sample 2			Sample 1	Sample 2
	15.9893	15.2646			12.2433	11.8105			1.8112	1.7596
average	15.627			average	12.0269			average	1.7854
std dev	0.36235			std dev	0.2164			std dev	0.0258
	TTN	1599.11			TTN	1183.2
	std dev	42.5278			std dev	25.7327
Biological replicate 3
O-propargyl-D-Tyr-L-Leu - standard curve regression
slope	23.5
std. error	0.1144
semi kinetics
	SrfA-CFA				SrfA-C				background reaction
reaction time (min)	Absorbance 220 nm (mAU)				Absorbance 220 nm (mAU)				Absorbance 220 nm (mAU)
	Sample 1	Sample 2	Sample 3		Sample 1	Sample 2	Sample 3		Sample 1	Sample 2	Sample 3
0	0	0.0278	0.0282		0.0287	0.0322	0.0344		0	0	0			comment: reaction samples were diluted 8.4x for LC-MS measurement preparation (in contrast to product standard samples), which was considered in calculations of product concentration in reactions
5	1.5961	1.6176	1.9718		0.7584	0.843	0.8074		0.1302	0.1215	0.1351			comment: Reactions were run at 1.5 μM SrfA-CFA and SrfA-C, respectively, which was considered for kobs and TTN calculations
10	3.4139	3.3414	3.4893		1.617	1.5374	1.5113		0.1815	0.196	0.2175			comment: in background reactions not containing SrfA-C enzyme O-propargyl-L-Tyr-L-Leu is formed non-enzymatically
15	4.8933	4.5305	5.3634		2.3594	2.4049	2.5513		0.2226	0.2448	0.2351
	slope	0.3335			slope	0.1604			slope	0.01754
	std error	0.006558			std error	0.001933			std error	0.0009392
	kobs (min-1)	41.3603			kobs (min-1)	18.7009
	std dev	0.892956			std dev	0.299526
endpoint measurement
	SrfA-CFA				SrfA-C				background reaction
reaction time (s)	Absorbance 220 nm (mAU)				Absorbance 220 nm (mAU)				Absorbance 220 nm (mAU)
	Sample 1	Sample 2	Sample 3		Sample 1	Sample 2	Sample 3		Sample 1	Sample 2	Sample 3
	15.2701	15.637	18.7868		12.9065	13.1509	10.0507		0	0.0236	0.0209
average	16.5646			average	12.036			average	0.0148333
std dev	1.57843			std dev	1.40738			std dev	0.0105465
	TTN	2166.43			TTN	1573.62
	std dev	206.897			std dev	184.397
Average kobs and TTN over Bioloical Replicates 1-3
	SrfA-CFA	SrfA-C
kobs (min-1)	34.8958	15.0421
std dev	4.57288	2.59085
TTN	1944.59	1435.56
std dev	247.56	178.712
Average kobs and TTN over Bioloical Replicates 1-4
	SrfA-CFA	SrfA-C
kobs (min-1)	15.9126	6.52277
std dev	15.9061	6.52084
TTN	1041.93	781.507
std dev	1026.3	768.356

## Sheet: panel f
retention time (min)	O-propargyl-D-Tyr-L-Leu (2) (500 μM)	W227S TycA / SrfA-CFA	W227S TycA / SrfA-C
0.003333	-0.000973	-0.00082	-0.00074
0.006667	-0.007256	-0.00635	-0.00553
0.01	-0.025621	-0.02323	-0.01961
0.013333	-0.058492	-0.05449	-0.04513
0.016667	-0.100031	-0.09503	-0.0781
0.02	-0.140771	-0.13614	-0.11192
0.023333	-0.174063	-0.17221	-0.14211
0.026667	-0.198347	-0.20203	-0.16762
0.03	-0.215951	-0.22721	-0.19042
0.033333	-0.230573	-0.2511	-0.2143
0.036667	-0.245409	-0.27686	-0.24192
0.04	-0.262538	-0.30516	-0.27262
0.043333	-0.282532	-0.33379	-0.30305
0.046667	-0.304469	-0.35926	-0.32913
0.05	-0.326994	-0.37895	-0.34769
0.053333	-0.349447	-0.39218	-0.35779
0.056667	-0.372039	-0.39997	-0.36089
0.06	-0.395057	-0.40387	-0.35965
0.063333	-0.417939	-0.40495	-0.35675
0.066667	-0.439693	-0.40404	-0.35457
0.07	-0.46016	-0.40242	-0.35496
0.073333	-0.479977	-0.40202	-0.35904
0.076667	-0.499401	-0.40435	-0.3672
0.08	-0.518058	-0.41012	-0.37901
0.083333	-0.535569	-0.41963	-0.39283
0.086667	-0.551842	-0.43247	-0.40686
0.09	-0.56723	-0.44704	-0.42085
0.093333	-0.582387	-0.46156	-0.43513
0.096667	-0.597325	-0.47512	-0.44927
0.1	-0.611014	-0.48754	-0.46308
0.103333	-0.622517	-0.49896	-0.47683
0.106667	-0.632231	-0.50986	-0.49
0.11	-0.641712	-0.52094	-0.50169
0.113333	-0.652648	-0.53228	-0.51223
0.116667	-0.665911	-0.54326	-0.52297
0.12	-0.681169	-0.55369	-0.5348
0.123333	-0.697502	-0.56437	-0.54771
0.126667	-0.714106	-0.57628	-0.56125
0.13	-0.730033	-0.58931	-0.57485
0.133333	-0.744464	-0.60234	-0.58785
0.136667	-0.757864	-0.61464	-0.59975
0.14	-0.771648	-0.62661	-0.61023
0.143333	-0.786474	-0.6389	-0.61935
0.146667	-0.80164	-0.65153	-0.62765
0.15	-0.816146	-0.66391	-0.63598
0.153333	-0.82963	-0.67546	-0.64509
0.156667	-0.842058	-0.68621	-0.65556
0.16	-0.853561	-0.69658	-0.66757
0.163333	-0.864912	-0.70657	-0.68034
0.166667	-0.87724	-0.71549	-0.69254
0.17	-0.891225	-0.72274	-0.70332
0.173333	-0.906579	-0.72871	-0.71249
0.176667	-0.92189	-0.73435	-0.72044
0.18	-0.935782	-0.74056	-0.72793
0.183333	-0.948398	-0.74812	-0.73557
0.186667	-0.960719	-0.75749	-0.74326
0.19	-0.973004	-0.7681	-0.75071
0.193333	-0.984555	-0.77858	-0.75796
0.196667	-0.994464	-0.78792	-0.76521
0.2	-1.00239	-0.7957	-0.77271
0.203333	-1.00896	-0.80159	-0.78043
0.206667	-1.01555	-0.80597	-0.78764
0.21	-1.02371	-0.80977	-0.79327
0.213333	-1.03433	-0.81306	-0.797
0.216667	-1.04738	-0.81523	-0.79964
0.22	-1.06202	-0.81642	-0.80253
0.223333	-1.07679	-0.81751	-0.8064
0.226667	-1.09023	-0.81935	-0.81081
0.23	-1.10156	-0.8227	-0.81478
0.233333	-1.11112	-0.82805	-0.81797
0.236667	-1.1202	-0.8351	-0.82093
0.24	-1.13021	-0.84278	-0.82469
0.243333	-1.14172	-0.84986	-0.83026
0.246667	-1.15446	-0.85549	-0.83772
0.25	-1.16789	-0.85958	-0.84565
0.253333	-1.18187	-0.86288	-0.85204
0.256667	-1.1963	-0.86607	-0.85555
0.26	-1.21009	-0.86899	-0.85606
0.263333	-1.22171	-0.87102	-0.85452
0.266667	-1.23077	-0.87227	-0.85244
0.27	-1.23826	-0.87378	-0.85124
0.273333	-1.24543	-0.87644	-0.85201
0.276667	-1.25312	-0.88043	-0.85555
0.28	-1.26178	-0.88567	-0.86174
0.283333	-1.27197	-0.89196	-0.8689
0.286667	-1.28411	-0.8985	-0.87512
0.29	-1.29738	-0.90419	-0.87993
0.293333	-1.30981	-0.90833	-0.88424
0.296667	-1.31994	-0.91086	-0.88884
0.3	-1.32763	-0.91271	-0.8936
0.303333	-1.33319	-0.91575	-0.8978
0.306667	-1.3374	-0.92091	-0.90095
0.31	-1.34189	-0.92744	-0.90306
0.313333	-1.34803	-0.93402	-0.90462
0.316667	-1.35568	-0.9395	-0.90643
0.32	-1.36397	-0.94319	-0.90939
0.323333	-1.3726	-0.94535	-0.91372
0.326667	-1.3814	-0.94679	-0.91866
0.33	-1.38973	-0.94785	-0.92328
0.333333	-1.39683	-0.94799	-0.92703
0.336667	-1.40209	-0.94667	-0.92951
0.34	-1.40528	-0.94442	-0.93059
0.343333	-1.40738	-0.94347	-0.93124
0.346667	-1.41051	-0.95023	-0.93621
0.35	-1.41648	-0.98324	-0.96186
0.353333	-1.42452	-1.08758	-1.05021
0.356667	-1.42211	-1.35112	-1.28369
0.36	-1.36321	-1.91101	-1.79076
0.363333	-1.14851	-2.93671	-2.72964
0.366667	-0.637868	-4.57232	-4.23045
0.37	0.290976	-6.80406	-6.26095
0.373333	1.66215	-9.22904	-8.40252
0.376667	3.35259	-10.8439	-9.66031
0.38	5.11401	-10.0844	-8.5096
0.383333	6.65891	-4.93482	-2.96485
0.386667	7.75994	8.21248	10.628
0.39	8.30845	39.2082	42.4766
0.393333	8.32023	110.511	116.862
0.396667	7.91416	251.951	268.63
0.4	7.27088	473.4	514.262
0.403333	6.54254	737.783	818.144
0.406667	5.74883	970.901	1097.61
0.41	4.82416	1104.13	1269.7
0.413333	3.92423	1110.48	1296.08
0.416667	3.81937	1009.54	1193.59
0.42	6.10074	848.201	1014.15
0.423333	14.2076	675.884	815.71
0.426667	39.4905	527.831	641.318
0.43	111.628	420.203	511.911
0.433333	274.567	353.753	429.876
0.436667	554.194	320.702	386.925
0.44	925.662	310.746	371.297
0.443333	1317.74	314.602	372.156
0.446667	1648.11	325.28	381.291
0.45	1857.87	338.008	393.125
0.453333	1926.8	349.596	403.996
0.456667	1868.92	357.713	411.245
0.46	1717.21	360.263	412.439
0.463333	1508.63	355.075	405.005
0.466667	1275.35	340.277	386.652
0.47	1042	315.4	356.645
0.473333	825.702	282.317	317.022
0.476667	636.988	244.76	272.287
0.48	480.8	206.568	227.413
0.483333	357.544	170.13	185.72
0.486667	264.36	136.155	148.254
0.49	196.476	104.704	114.8
0.493333	148.431	76.3944	85.3693
0.496667	115.011	52.6179	60.7806
0.5	91.8074	34.7453	42.0797
0.503333	75.4356	23.2239	29.635
0.506667	63.5017	17.3072	22.7548
0.51	54.4323	15.425	19.9564
0.513333	47.258	15.7989	19.5282
0.516667	41.4141	16.9448	20.0195
0.52	36.5825	17.9139	20.4841
0.523333	32.578	18.2892	20.4864
0.526667	29.2732	18.0384	19.9643
0.53	26.5556	17.3279	19.0519
0.533333	24.3084	16.3676	17.9326
0.536667	22.4094	15.319	16.7516
0.54	20.7405	14.2646	15.5846
0.543333	19.1996	13.2209	14.4462
0.546667	17.7101	12.1709	13.3159
0.55	16.2267	11.0944	12.1671
0.553333	14.7358	9.9857	10.9874
0.556667	13.2483	8.85796	9.78562
0.56	11.789	7.73923	8.58686
0.563333	10.3857	6.66409	7.42384
0.566667	9.06317	5.66506	6.32822
0.57	7.84169	4.76727	5.32498
0.573333	6.73498	3.98679	4.43011
0.576667	5.74879	3.33102	3.65038
0.58	4.8807	2.79975	2.98452
0.583333	4.12286	2.38635	2.42535
0.586667	3.46534	2.07907	1.96199
0.59	2.89794	1.86388	1.58179
0.593333	2.41049	1.72856	1.27221
0.596667	1.99258	1.66418	1.02247
0.6	1.63408	1.66362	0.82398
0.603333	1.3263	1.72103	0.67
0.606667	1.06238	1.83241	0.555311
0.61	0.836521	1.99524	0.476199
0.613333	0.6433	2.20727	0.430268
0.616667	0.477132	2.46584	0.415829
0.62	0.332755	2.76848	0.431761
0.623333	0.206326	3.11384	0.477913
0.626667	0.095528	3.50163	0.554719
0.63	-0.001435	3.93255	0.6625
0.633333	-0.086499	4.40818	0.801881
0.636667	-0.161453	4.93002	0.974191
0.64	-0.227777	5.49833	1.18063
0.643333	-0.286891	6.11053	1.42128
0.646667	-0.340146	6.75618	1.69539
0.65	-0.388626	7.40839	2.00289
0.653333	-0.432701	8.01908	2.34548
0.656667	-0.471739	8.52373	2.72542
0.66	-0.50536	8.85109	3.14418
0.663333	-0.534885	8.92509	3.60258
0.666667	-0.562381	8.65401	4.10119
0.67	-0.588573	7.9275	4.64087
0.673333	-0.612803	6.65116	5.22346
0.676667	-0.634777	4.81579	5.85076
0.68	-0.654932	2.55654	6.52329
0.683333	-0.673166	0.153539	7.24064
0.686667	-0.688717	-2.03845	8.00252
0.69	-0.701031	-3.69814	8.80918
0.693333	-0.710028	-4.62792	9.66078
0.696667	-0.716226	-4.78828	10.5563
0.7	-0.720686	-4.27489	11.4933
0.703333	-0.724485	-3.26361	12.4685
0.706667	-0.728447	-1.95404	13.4783
0.71	-0.733341	-0.52942	14.519
0.713333	-0.740155	0.865505	15.5872
0.716667	-0.749393	2.13252	16.6804
0.72	-0.760083	3.21856	17.7959
0.723333	-0.770589	4.10994	18.9306
0.726667	-0.779883	4.82493	20.0805
0.73	-0.787554	5.40566	21.2406
0.733333	-0.793449	5.90818	22.4047
0.736667	-0.797629	6.38947	23.5666
0.74	-0.80077	6.89536	24.72
0.743333	-0.804305	7.45349	25.8596
0.746667	-0.809239	8.07102	26.9812
0.75	-0.815225	8.73608	28.081
0.753333	-0.821516	9.42303	29.1534
0.756667	-0.828353	10.1009	30.1913
0.76	-0.836758	10.7413	31.1875
0.763333	-0.846854	11.3224	32.1369
0.766667	-0.857269	11.8283	33.0356
0.77	-0.86663	12.246	33.8807
0.773333	-0.874972	12.563	34.6703
0.776667	-0.88355	12.7666	35.4015
0.78	-0.893175	12.851	36.0694
0.783333	-0.90295	12.8281	36.6662
0.786667	-0.911146	12.7364	37.1805
0.79	-0.91714	12.6373	37.5941
0.793333	-0.922194	12.5973	37.8815
0.796667	-0.928033	12.6645	38.0129
0.8	-0.934956	12.8558	37.9628
0.803333	-0.941831	13.1576	37.717
0.806667	-0.947367	13.5381	37.2771
0.81	-0.951253	13.9611	36.6579
0.813333	-0.954592	14.3957	35.8779
0.816667	-0.959061	14.82	34.9519
0.82	-0.965743	15.2209	33.89
0.823333	-0.974652	15.5922	32.6982
0.826667	-0.984589	15.9322	31.3682
0.83	-0.993474	16.242	29.8672
0.833333	-0.9996	16.5246	28.1452
0.836667	-1.00295	16.7847	26.1702
0.84	-1.0051	17.0284	23.9693
0.843333	-1.00785	17.2613	21.6485
0.846667	-1.01214	17.4881	19.3725
0.85	-1.0179	17.7127	17.3107
0.853333	-1.02406	17.9392	15.5787
0.856667	-1.02889	18.1705	14.2087
0.86	-1.03107	18.4069	13.1609
0.863333	-1.0309	18.6451	12.3584
0.866667	-1.03023	18.8801	11.7233
0.87	-1.03121	19.106	11.2008
0.873333	-1.03486	19.3167	10.7681
0.876667	-1.04022	19.5067	10.4295
0.88	-1.04544	19.6715	10.2022
0.883333	-1.04999	19.8094	10.0989
0.886667	-1.05488	19.9216	10.1136
0.89	-1.06072	20.0117	10.2187
0.893333	-1.06665	20.0834	10.3727
0.896667	-1.07135	20.1402	10.533
0.9	-1.07474	20.1859	10.6669
0.903333	-1.07801	20.2249	10.7564
0.906667	-1.08199	20.2601	10.7966
0.91	-1.08642	20.2929	10.7925
0.913333	-1.09078	20.323	10.7546
0.916667	-1.09524	20.35	10.6942
0.92	-1.10032	20.3743	10.6213
0.923333	-1.10593	20.3965	10.5429
0.926667	-1.11098	20.4172	10.4634
0.93	-1.11448	20.437	10.3854
0.933333	-1.1166	20.4557	10.3089
0.936667	-1.11814	20.4723	10.2333
0.94	-1.11955	20.4855	10.1573
0.943333	-1.12093	20.4945	10.0799
0.946667	-1.12271	20.4998	10.0005
0.95	-1.1254	20.5029	9.91893
0.953333	-1.12891	20.5046	9.83564
0.956667	-1.13258	20.5049	9.75071
0.96	-1.13586	20.5031	9.66347
0.963333	-1.13844	20.4984	9.57252
0.966667	-1.13992	20.4897	9.47641
0.97	-1.13993	20.4768	9.37475
0.973333	-1.13874	20.4602	9.26858
0.976667	-1.13762	20.4408	9.15947
0.98	-1.13783	20.4191	9.04829
0.983333	-1.1394	20.3957	8.9346
0.986667	-1.14141	20.3705	8.81725
0.99	-1.14323	20.3431	8.6949
0.993333	-1.14483	20.313	8.56607
0.996667	-1.14641	20.2808	8.42934
1	-1.14821	20.2479	8.28365
1.00333	-1.1499	20.2151	8.12705
1.00667	-1.1506	20.1815	7.95531
1.01	-1.14973	20.1455	7.76167
1.01333	-1.14774	20.1061	7.53683
1.01667	-1.14567	20.0629	7.2693
1.02	-1.14419	20.0165	6.95017
1.02333	-1.14318	19.9685	6.58465
1.02667	-1.14252	19.9202	6.20151
1.03	-1.1428	19.8724	5.84795
1.03333	-1.14478	19.8244	5.56992
1.03667	-1.14867	19.7745	5.39252
1.04	-1.15414	19.7208	5.31488
1.04333	-1.16034	19.6628	5.31973
1.04667	-1.16586	19.6016	5.38649
1.05	-1.16915	19.5386	5.50047
1.05333	-1.16918	19.4744	5.65532
1.05667	-1.16607	19.4091	5.84872
1.06	-1.16103	19.3429	6.07623
1.06333	-1.15517	19.2757	6.3283
1.06667	-1.14925	19.2072	6.59164
1.07	-1.14429	19.1373	6.85262
1.07333	-1.14141	19.0665	7.10069
1.07667	-1.14115	18.9946	7.33033
1.08	-1.14319	18.9214	7.53981
1.08333	-1.14653	18.8474	7.72844
1.08667	-1.14959	18.7736	7.89578
1.09	-1.151	18.7002	8.04287
1.09333	-1.15033	18.6273	8.17327
1.09667	-1.148	18.5534	8.29259
1.1	-1.14455	18.4768	8.40671
1.10333	-1.14036	18.3973	8.52049
1.10667	-1.13565	18.3159	8.63735
1.11	-1.13064	18.2335	8.75731
1.11333	-1.12556	18.1505	8.87493
1.11667	-1.12047	18.0679	8.98079
1.12	-1.11552	17.9868	9.0657
1.12333	-1.11109	17.9074	9.12384
1.12667	-1.10721	17.8282	9.15381
1.13	-1.10292	17.7474	9.15811
1.13333	-1.0965	17.6643	9.14154
1.13667	-1.08682	17.5801	9.10968
1.14	-1.07414	17.4961	9.06778
1.14333	-1.05975	17.4128	9.01998
1.14667	-1.04524	17.3304	8.96934
1.15	-1.03208	17.2487	8.91825
1.15333	-1.02077	17.1676	8.86846
1.15667	-1.01071	17.0861	8.82069
1.16	-1.00097	17.0031	8.7746
1.16333	-0.991039	16.9188	8.72949
1.16667	-0.981162	16.8343	8.68478
1.17	-0.972219	16.7505	8.64012
1.17333	-0.964794	16.668	8.59553
1.17667	-0.958964	16.5872	8.55146
1.18	-0.955032	16.5079	8.50839
1.18333	-0.95349	16.4292	8.46654
1.18667	-0.954046	16.3503	8.4258
1.19	-0.955805	16.2704	8.38579
1.19333	-0.95838	16.1898	8.34621
1.19667	-0.961548	16.11	8.30723
1.2	-0.964605	16.0323	8.26899
1.20333	-0.966992	15.957	8.23088
1.20667	-0.968616	15.8826	8.19213
1.21	-0.969636	15.8078	8.15305
1.21333	-0.970147	15.7318	8.11465
1.21667	-0.969829	15.6549	8.07743
1.22	-0.968623	15.578	8.04114
1.22333	-0.967529	15.5021	8.0053
1.22667	-0.968087	15.428	7.96965
1.23	-0.971654	15.3554	7.93434
1.23333	-0.978657	15.2833	7.89954
1.23667	-0.987645	15.2106	7.86513
1.24	-0.996187	15.1374	7.83109
1.24333	-1.00303	15.0652	7.7976
1.24667	-1.00833	14.9948	7.76491
1.25	-1.01268	14.9249	7.73325
1.25333	-1.0165	14.8534	7.70215
1.25667	-1.01984	14.7795	7.67033
1.26	-1.02253	14.7043	7.63685
1.26333	-1.02441	14.6303	7.60226
1.26667	-1.02515	14.5589	7.56789
1.27	-1.02489	14.4903	7.53405
1.27333	-1.02462	14.4234	7.50018
1.27667	-1.02531	14.3576	7.46626
1.28	-1.02706	14.2927	7.43307
1.28333	-1.02942	14.2287	7.40169
1.28667	-1.03162	14.1658	7.37298
1.29	-1.03252	14.1033	7.34653
1.29333	-1.03132	14.0403	7.32072
1.29667	-1.02857	13.9762	7.29398
1.3	-1.02574	13.9109	7.26581
1.30333	-1.02392	13.845	7.23697
1.30667	-1.02368	13.7786	7.20847
1.31	-1.0255	13.7116	7.18048
1.31333	-1.02955	13.6448	7.15235
1.31667	-1.03482	13.5796	7.1233
1.32	-1.03998	13.517	7.09361
1.32333	-1.04488	13.4574	7.06453
1.32667	-1.04991	13.3993	7.03721
1.33	-1.05461	13.3399	7.01202
1.33333	-1.05774	13.278	6.98834
1.33667	-1.05854	13.2139	6.96461
1.34	-1.05753	13.1486	6.93915
1.34333	-1.05593	13.0832	6.9113
1.34667	-1.05459	13.0187	6.88191
1.35	-1.05399	12.956	6.85246
1.35333	-1.05432	12.8953	6.8235
1.35667	-1.05506	12.8366	6.79441
1.36	-1.05521	12.7787	6.76425
1.36333	-1.05443	12.7209	6.73261
1.36667	-1.05327	12.6629	6.69967
1.37	-1.05245	12.6054	6.66597
1.37333	-1.05248	12.5489	6.63227
1.37667	-1.05368	12.493	6.59923
1.38	-1.05601	12.4369	6.56714
1.38333	-1.05916	12.38	6.53585
1.38667	-1.06282	12.3225	6.50495
1.39	-1.06681	12.2652	6.47382
1.39333	-1.07092	12.2081	6.44191
1.39667	-1.07469	12.1509	6.40915
1.4	-1.0774	12.0939	6.37603
1.40333	-1.07822	12.0378	6.34287
1.40667	-1.07673	11.983	6.30968
1.41	-1.07339	11.9293	6.27647
1.41333	-1.06926	11.8761	6.24315
1.41667	-1.0652	11.8226	6.20917
1.42	-1.06149	11.7683	6.17334
1.42333	-1.05814	11.7128	6.1346
1.42667	-1.05532	11.6563	6.09332
1.43	-1.05358	11.5996	6.05131
1.43333	-1.05345	11.5436	6.01025
1.43667	-1.05485	11.4888	5.97069
1.44	-1.05713	11.4349	5.93206
1.44333	-1.05971	11.3813	5.8934
1.44667	-1.0627	11.3284	5.85421
1.45	-1.06647	11.2765	5.8143
1.45333	-1.07086	11.2258	5.7736
1.45667	-1.07515	11.1759	5.73192
1.46	-1.07862	11.1264	5.68882
1.46333	-1.08109	11.0775	5.64417
1.46667	-1.083	11.0294	5.5987
1.47	-1.08496	10.9818	5.55359
1.47333	-1.08717	10.934	5.50968
1.47667	-1.08893	10.8863	5.46671
1.48	-1.08905	10.8402	5.42296
1.48333	-1.08689	10.7967	5.37678
1.48667	-1.08292	10.7556	5.32844
1.49	-1.07848	10.7151	5.27929
1.49333	-1.07524	10.6744	5.23014
1.49667	-1.07454	10.6334	5.18086
1.5	-1.07658	10.5922	5.13113
1.50333	-1.08021	10.5508	5.08114
1.50667	-1.08374	10.5094	5.03123
1.51	-1.08588	10.4685	4.98098
1.51333	-1.08641	10.429	4.92961
1.51667	-1.08599	10.3907	4.87697
1.52	-1.08522	10.3531	4.82345
1.52333	-1.08378	10.3159	4.76948
1.52667	-1.08131	10.2791	4.71519
1.53	-1.07873	10.2433	4.6601
1.53333	-1.07794	10.2084	4.60373
1.53667	-1.07986	10.1733	4.54629
1.54	-1.0837	10.1378	4.48828
1.54333	-1.08806	10.1027	4.42993
1.54667	-1.09171	10.0689	4.37139
1.55	-1.09374	10.0366	4.31295
1.55333	-1.09411	10.0053	4.25522
1.55667	-1.09364	9.97372	4.19883
1.56	-1.09315	9.94117	4.14386
1.56333	-1.09281	9.90757	4.08965
1.56667	-1.0926	9.87388	4.03514
1.57	-1.09254	9.84115	3.97922
1.57333	-1.09257	9.80977	3.92158
1.57667	-1.09268	9.77975	3.8632
1.58	-1.09298	9.75127	3.80509
1.58333	-1.09346	9.72469	3.74777
1.58667	-1.09419	9.69983	3.69179
1.59	-1.0951	9.67563	3.63764
1.59333	-1.09553	9.65114	3.58504
1.59667	-1.09509	9.62656	3.53254
1.6	-1.09472	9.60258	3.47885
1.60333	-1.09534	9.57898	3.42412
1.60667	-1.09665	9.55488	3.36908
1.61	-1.09807	9.53038	3.31384
1.61333	-1.09994	9.5062	3.25827
1.61667	-1.10275	9.48243	3.20262
1.62	-1.10622	9.45853	3.14746
1.62333	-1.10975	9.43416	3.09316
1.62667	-1.11298	9.40935	3.03957
1.63	-1.11564	9.38402	2.9866
1.63333	-1.11733	9.35838	2.93462
1.63667	-1.11775	9.33359	2.88395
1.64	-1.11726	9.31125	2.83415
1.64333	-1.11695	9.292	2.7839
1.64667	-1.11765	9.27476	2.73169
1.65	-1.11891	9.2569	2.6772
1.65333	-1.11969	9.23614	2.622
1.65667	-1.11961	9.21257	2.56847
1.66	-1.11913	9.18814	2.51812
1.66333	-1.11875	9.16465	2.47086
1.66667	-1.11902	9.14272	2.4251
1.67	-1.1204	9.12163	2.37853
1.67333	-1.12237	9.09952	2.33012
1.67667	-1.12365	9.07471	2.28128
1.68	-1.12379	9.04671	2.23431
1.68333	-1.12374	9.01611	2.19029
1.68667	-1.12467	8.98419	2.14863
1.69	-1.12655	8.95273	2.10787
1.69333	-1.12848	8.92292	2.06697
1.69667	-1.12944	8.89441	2.02621
1.7	-1.12857	8.86633	1.98629
1.70333	-1.12556	8.83859	1.94725
1.70667	-1.12117	8.81135	1.90854
1.71	-1.11651	8.78395	1.87006
1.71333	-1.11172	8.75518	1.83232
1.71667	-1.10677	8.72398	1.79581
1.72	-1.10296	8.68993	1.7606
1.72333	-1.10191	8.65354	1.72655
1.72667	-1.10313	8.616	1.69337
1.73	-1.10424	8.57811	1.66043
1.73333	-1.10355	8.54007	1.62713
1.73667	-1.10112	8.5022	1.59381
1.74	-1.09751	8.46498	1.56173
1.74333	-1.09304	8.42824	1.53161
1.74667	-1.08819	8.39096	1.5027
1.75	-1.0834	8.35201	1.4736
1.75333	-1.07842	8.31064	1.44391
1.75667	-1.07262	8.26669	1.41479
1.76	-1.06594	8.22054	1.38789
1.76333	-1.05925	8.17263	1.36392
1.76667	-1.0537	8.12339	1.34233
1.77	-1.04954	8.07362	1.32185
1.77333	-1.0458	8.02411	1.30136
1.77667	-1.04134	7.97496	1.28053
1.78	-1.03644	7.92572	1.25959
1.78333	-1.03232	7.87599	1.23871
1.78667	-1.02922	7.82558	1.21783
1.79	-1.02594	7.77428	1.19696
1.79333	-1.02136	7.72172	1.1763
1.79667	-1.01529	7.66739	1.15601
1.8	-1.00817	7.6111	1.13633
1.80333	-1.00073	7.55314	1.11796
1.80667	-0.993526	7.49425	1.10182
1.81	-0.986367	7.43519	1.08826
1.81333	-0.978791	7.37596	1.07743
1.81667	-0.97066	7.31555	1.06992
1.82	-0.961752	7.25371	1.06594
1.82333	-0.951879	7.19199	1.06415
1.82667	-0.941652	7.13188	1.06211
1.83	-0.93196	7.07335	1.05794
1.83333	-0.922462	7.01577	1.0511
1.83667	-0.911627	6.95879	1.04232
1.84	-0.898779	6.90222	1.03311
1.84333	-0.884781	6.84535	1.02467
1.84667	-0.870552	6.78702	1.01757
1.85	-0.856519	6.72652	1.01216
1.85333	-0.84315	6.66413	1.00853
1.85667	-0.830828	6.60081	1.00635
1.86	-0.819278	6.53804	1.00539
1.86333	-0.80764	6.47773	1.0056
1.86667	-0.795178	6.42133	1.00663
1.87	-0.78142	6.36858	1.00812
1.87333	-0.765797	6.31751	1.00984
1.87667	-0.747958	6.26588	1.01184
1.88	-0.728258	6.21241	1.015
1.88333	-0.707494	6.1569	1.02042
1.88667	-0.686366	6.1	1.02811
1.89	-0.665142	6.04279	1.03696
1.89333	-0.643758	5.98594	1.04588
1.89667	-0.622347	5.92979	1.05428
1.9	-0.601213	5.87506	1.06221
1.90333	-0.580379	5.82242	1.07047
1.90667	-0.559739	5.7719	1.08008
1.91	-0.539192	5.72296	1.09157
1.91333	-0.51828	5.67452	1.10481
1.91667	-0.496247	5.62542	1.11916
1.92	-0.472683	5.5753	1.13365
1.92333	-0.447856	5.52491	1.1472
1.92667	-0.422473	5.47581	1.15924
1.93	-0.397211	5.42966	1.17044
1.93333	-0.372346	5.3875	1.18259
1.93667	-0.347779	5.34936	1.19711
1.94	-0.323355	5.31427	1.21387
1.94333	-0.298821	5.2805	1.2317
1.94667	-0.273683	5.24653	1.24999
1.95	-0.247535	5.21228	1.26901
1.95333	-0.220514	5.17879	1.28882
1.95667	-0.193248	5.14657	1.30897
1.96	-0.165952	5.11524	1.32899
1.96333	-0.137659	5.08458	1.34853
1.96667	-0.107329	5.05491	1.36782
1.97	-0.075599	5.0266	1.38812
1.97333	-0.044417	4.99972	1.41069
1.97667	-0.015212	4.97396	1.43537
1.98	0.012492	4.94901	1.46091
1.98333	0.04092	4.92524	1.48645
1.98667	0.071847	4.90364	1.51226
1.99	0.105172	4.88503	1.53886
1.99333	0.140213	4.86937	1.56617
1.99667	0.176601	4.85571	1.59369
2	0.213637	4.84266	1.62121
2.00333	0.250336	4.82895	1.64898
2.00667	0.286082	4.814	1.67694
2.01	0.320731	4.7985	1.70421
2.01333	0.354326	4.78432	1.72989
2.01667	0.386795	4.77295	1.75428
2.02	0.418192	4.76407	1.77909
2.02333	0.4492	4.75617	1.80659
2.02667	0.480798	4.74817	1.83831
2.03	0.513426	4.74014	1.87393
2.03333	0.54682	4.73253	1.91161
2.03667	0.580715	4.72529	1.94892
2.04	0.615543	4.71833	1.98375
2.04333	0.652235	4.71219	2.01504
2.04667	0.691129	4.708	2.04306
2.05	0.731581	4.70695	2.06918
2.05333	0.772997	4.7095	2.09545
2.05667	0.815223	4.71506	2.12386
2.06	0.857707	4.72219	2.1554
2.06333	0.899482	4.72884	2.18985
2.06667	0.939949	4.7332	2.22594
2.07	0.979079	4.73541	2.26186
2.07333	1.01754	4.73763	2.29606
2.07667	1.05691	4.74182	2.32794
2.08	1.09869	4.74814	2.35808
2.08333	1.14317	4.75562	2.38811
2.08667	1.18943	4.76402	2.41945
2.09	1.23595	4.77447	2.45211
2.09333	1.28112	4.78786	2.4853
2.09667	1.32405	4.80348	2.51849
2.1	1.36507	4.8197	2.55137
2.10333	1.40552	4.83494	2.58359
2.10667	1.44702	4.84804	2.61499
2.11	1.49055	4.85867	2.64621
2.11333	1.53563	4.86785	2.67844
2.11667	1.581	4.87796	2.71198
2.12	1.62604	4.89127	2.74571
2.12333	1.67053	4.90809	2.77813
2.12667	1.71446	4.92719	2.80898
2.13	1.75896	4.94725	2.83942
2.13333	1.80571	4.96693	2.87094
2.13667	1.85501	4.9853	2.9043
2.14	1.90559	5.00296	2.93898
2.14333	1.9557	5.02135	2.97347
2.14667	2.00378	5.04104	3.00663
2.15	2.04924	5.06155	3.03823
2.15333	2.09297	5.08261	3.06866
2.15667	2.13661	5.10492	3.099
2.16	2.18119	5.12903	3.13072
2.16333	2.22699	5.15424	3.16486
2.16667	2.27449	5.17962	3.20166
2.17	2.32451	5.20474	3.24038
2.17333	2.37711	5.22908	3.27941
2.17667	2.43109	5.25246	3.31755
2.18	2.48458	5.27606	3.35488
2.18333	2.53626	5.30168	3.3921
2.18667	2.58613	5.3301	3.42952
2.19	2.63503	5.36057	3.46688
2.19333	2.68373	5.39161	3.504
2.19667	2.73287	5.4221	3.54159
2.2	2.78307	5.45163	3.58083
2.20333	2.83441	5.48034	3.62186
2.20667	2.8863	5.50857	3.66349
2.21	2.93783	5.53659	3.7043
2.21333	2.98842	5.5645	3.74385
2.21667	3.03856	5.59234	3.78258
2.22	3.08947	5.62019	3.82131
2.22333	3.14198	5.64805	3.86111
2.22667	3.19591	5.67589	3.90346
2.23	3.25064	5.70389	3.94952
2.23333	3.30602	5.73182	3.99926
2.23667	3.3624	5.75832	4.05128
2.24	3.41958	5.78213	4.10363
2.24333	3.47615	5.80361	4.15512
2.24667	3.5307	5.82386	4.20596
2.25	3.58331	5.84349	4.25697
2.25333	3.63531	5.86246	4.30861
2.25667	3.68798	5.88055	4.3606
2.26	3.74179	5.89767	4.41265
2.26333	3.79632	5.91355	4.46523
2.26667	3.85097	5.92734	4.51945
2.27	3.906	5.9383	4.57612
2.27333	3.96244	5.94698	4.63469
2.27667	4.02051	5.95455	4.69333
2.28	4.07885	5.96101	4.75085
2.28333	4.13585	5.96526	4.80843
2.28667	4.19138	5.96679	4.86779
2.29	4.24692	5.96626	4.9287
2.29333	4.30434	5.96508	4.98929
2.29667	4.36435	5.96482	5.04833
2.3	4.42609	5.96597	5.10635
2.30333	4.48786	5.96776	5.16478
2.30667	4.54802	5.96972	5.22425
2.31	4.60537	5.97256	5.28442
2.31333	4.65982	5.97726	5.34535
2.31667	4.71271	5.98447	5.4078
2.32	4.76596	5.99446	5.47212
2.32333	4.82122	6.0073	5.53753
2.32667	4.87953	6.02286	5.60271
2.33	4.94065	6.04071	5.66679
2.33333	5.00251	6.06045	5.72938
2.33667	5.06262	6.08196	5.79038
2.34	5.11991	6.10503	5.8502
2.34333	5.17521	6.12944	5.90985
2.34667	5.23019	6.15547	5.9702
2.35	5.2862	6.18387	6.03126
2.35333	5.34406	6.21521	6.09263
2.35667	5.40411	6.24947	6.15438
2.36	5.46526	6.28644	6.21673
2.36333	5.52524	6.32574	6.2796
2.36667	5.58294	6.36642	6.34276
2.37	5.63948	6.40741	6.40562
2.37333	5.69675	6.44815	6.46747
2.37667	5.7558	6.48896	6.52866
2.38	5.81646	6.53125	6.5903
2.38333	5.87807	6.57665	6.65307
2.38667	5.94018	6.62559	6.71694
2.39	6.0029	6.67716	6.78173
2.39333	6.06632	6.73015	6.84718
2.39667	6.12994	6.78373	6.91261
2.4	6.19319	6.83755	6.97717
2.40333	6.25571	6.89155	7.04064
2.40667	6.31728	6.94579	7.10367
2.41	6.37776	7.00021	7.1673
2.41333	6.43673	7.05481	7.2326
2.41667	6.49385	7.11019	7.29998
2.42	6.55011	7.16744	7.36846
2.42333	6.60745	7.2272	7.43637
2.42667	6.6673	7.28893	7.50276
2.43	6.72999	7.35128	7.56743
2.43333	6.79531	7.41333	7.63025
2.43667	6.86235	7.47505	7.69134
2.44	6.92918	7.53647	7.75122
2.44333	6.99411	7.59726	7.8107
2.44667	7.05728	7.65717	7.87059
2.45	7.12027	7.71621	7.93109
2.45333	7.18404	7.77479	7.99144
2.45667	7.24814	7.83377	8.05071
2.46	7.31172	7.89364	8.10886
2.46333	7.37479	7.95429	8.16677
2.46667	7.43777	8.01588	8.22543
2.47	7.50075	8.07896	8.28553
2.47333	7.56372	8.14344	8.34717
2.47667	7.6266	8.20801	8.40949
2.48	7.68893	8.27116	8.47094
2.48333	7.75008	8.33276	8.53052
2.48667	7.81023	8.39404	8.58874
2.49	7.87047	8.45665	8.64714
2.49333	7.93168	8.52173	8.70697
2.49667	7.99367	8.58888	8.76851
2.5	8.05579	8.65605	8.83141
2.50333	8.11792	8.72093	8.89498
2.50667	8.18067	8.78257	8.95855
2.51	8.24485	8.84226	9.02207
2.51333	8.31055	8.90205	9.086
2.51667	8.37717	8.96275	9.15045
2.52	8.44395	9.02413	9.21539
2.52333	8.51019	9.08632	9.28109
2.52667	8.5759	9.14973	9.34763
2.53	8.64202	9.21414	9.41417
2.53333	8.70906	9.27889	9.4797
2.53667	8.77601	9.34339	9.54405
2.54	8.84123	9.40701	9.60789
2.54333	8.90385	9.46914	9.67248
2.54667	8.96414	9.52994	9.73911
2.55	9.02329	9.59098	9.80799
2.55333	9.08269	9.65445	9.87785
2.55667	9.14343	9.72138	9.94645
2.56	9.20623	9.79067	10.0124
2.56333	9.27158	9.85986	10.0764
2.56667	9.33973	9.92715	10.1396
2.57	9.41052	9.99257	10.2022
2.57333	9.48243	10.0572	10.2643
2.57667	9.55297	10.122	10.3259
2.58	9.62075	10.1881	10.387
2.58333	9.68641	10.2554	10.4473
2.58667	9.75118	10.3239	10.5071
2.59	9.81563	10.3937	10.5678
2.59333	9.88005	10.4643	10.6302
2.59667	9.94448	10.5347	10.6942
2.6	10.0083	10.6042	10.7598
2.60333	10.0709	10.6727	10.827
2.60667	10.1332	10.7406	10.895
2.61	10.1965	10.8078	10.962
2.61333	10.2615	10.8742	11.027
2.61667	10.3274	10.9406	11.0902
2.62	10.3932	11.0085	11.1531
2.62333	10.4589	11.0788	11.217
2.62667	10.5256	11.1505	11.2825
2.63	10.5958	11.2223	11.3492
2.63333	10.6708	11.2931	11.416
2.63667	10.7499	11.3623	11.4818
2.64	10.8304	11.4292	11.5461
2.64333	10.9096	11.494	11.6096
2.64667	10.9855	11.5578	11.673
2.65	11.0574	11.622	11.7362
2.65333	11.1253	11.6867	11.7986
2.65667	11.1895	11.7516	11.8602
2.66	11.2503	11.816	11.9212
2.66333	11.3085	11.8793	11.9821
2.66667	11.3654	11.9419	12.0433
2.67	11.4223	12.0042	12.1051
2.67333	11.4794	12.0664	12.1679
2.67667	11.5368	12.1282	12.2318
2.68	11.5945	12.1895	12.2963
2.68333	11.6523	12.2509	12.3601
2.68667	11.7104	12.3133	12.4226
2.69	11.7697	12.3776	12.4842
2.69333	11.8304	12.4445	12.5466
2.69667	11.8915	12.5128	12.6115
2.7	11.9517	12.5804	12.6795
2.70333	12.011	12.6463	12.7493
2.70667	12.0703	12.7113	12.8185
2.71	12.1304	12.7762	12.8851
2.71333	12.1921	12.8412	12.9491
2.71667	12.2554	12.9058	13.0118
2.72	12.3205	12.9705	13.0753
2.72333	12.3877	13.0361	13.1408
2.72667	12.4579	13.1031	13.2081
2.73	12.5314	13.1709	13.2765
2.73333	12.6071	13.2387	13.3455
2.73667	12.6829	13.3059	13.4147
2.74	12.7571	13.3724	13.4847
2.74333	12.8285	13.4388	13.5557
2.74667	12.8973	13.5061	13.6278
2.75	12.964	13.5754	13.7007
2.75333	13.0292	13.6468	13.7743
2.75667	13.0936	13.7199	13.8485
2.76	13.1592	13.7947	13.9238
2.76333	13.2273	13.8714	14.0001
2.76667	13.2977	13.9506	14.0766
2.77	13.3692	14.0317	14.1519
2.77333	13.4408	14.1135	14.2262
2.77667	13.5121	14.194	14.3014
2.78	13.5836	14.2721	14.3785
2.78333	13.6557	14.348	14.4574
2.78667	13.7279	14.4223	14.5378
2.79	13.7995	14.4955	14.6192
2.79333	13.871	14.5682	14.7005
2.79667	13.9427	14.6405	14.781
2.8	14.0148	14.7121	14.8605
2.80333	14.0875	14.7834	14.9401
2.80667	14.1614	14.8546	15.021
2.81	14.2363	14.9261	15.1035
2.81333	14.3112	14.9985	15.1876
2.81667	14.385	15.0725	15.2732
2.82	14.4573	15.1489	15.3597
2.82333	14.5285	15.2266	15.4452
2.82667	14.5997	15.3034	15.5278
2.83	14.6719	15.3787	15.607
2.83333	14.7453	15.4534	15.6835
2.83667	14.819	15.529	15.7578
2.84	14.8916	15.607	15.8295
2.84333	14.9627	15.6881	15.8981
2.84667	15.0332	15.772	15.9641
2.85	15.1047	15.8575	16.0286
2.85333	15.1778	15.9422	16.0927
2.85667	15.2518	16.0236	16.1566
2.86	15.3255	16.1006	16.221
2.86333	15.3992	16.174	16.2868
2.86667	15.4734	16.2453	16.3542
2.87	15.5491	16.3148	16.4223
2.87333	15.6265	16.3819	16.4896
2.87667	15.704	16.447	16.5555
2.88	15.7796	16.5116	16.6205
2.88333	15.8529	16.5776	16.6848
2.88667	15.9241	16.6454	16.7486
2.89	15.9943	16.7139	16.8121
2.89333	16.0648	16.7819	16.8758
2.89667	16.1376	16.8498	16.9398
2.9	16.2136	16.9184	17.004
2.90333	16.292	16.9878	17.0687
2.90667	16.3713	17.0574	17.1344
2.91	16.4502	17.1266	17.2016
2.91333	16.5275	17.1954	17.2716
2.91667	16.6031	17.2639	17.3454
2.92	16.6776	17.3334	17.4221
2.92333	16.7527	17.406	17.4997
2.92667	16.8292	17.4826	17.5772
2.93	16.9073	17.562	17.6547
2.93333	16.9865	17.6418	17.7318
2.93667	17.0655	17.7197	17.8081
2.94	17.1424	17.7944	17.8831
2.94333	17.2164	17.866	17.957
2.94667	17.2881	17.9358	18.0295
2.95	17.3585	18.0047	18.1001
2.95333	17.4293	18.0733	18.169
2.95667	17.5022	18.1421	18.2376
2.96	17.5778	18.2119	18.3066
2.96333	17.6555	18.2836	18.3763
2.96667	17.7338	18.3579	18.4475
2.97	17.811	18.435	18.5206
2.97333	17.8866	18.5144	18.5966
2.97667	17.9609	18.5957	18.6784
2.98	18.0348	18.6793	18.7692
2.98333	18.1086	18.766	18.8699
2.98667	18.1831	18.8563	18.9782
2.99	18.2586	18.9503	19.0909
2.99333	18.335	19.048	19.2048
2.99667	18.411	19.1488	19.3173
3	18.4861	19.252	19.4263
3.00333	18.5606	19.3561	19.5307
3.00667	18.6354	19.4602	19.6304
3.01	18.7114	19.5643	19.7266
3.01333	18.7894	19.6696	19.8221
3.01667	18.8688	19.7786	19.9207
3.02	18.9485	19.8947	20.0288
3.02333	19.0274	20.0212	20.1539
3.02667	19.1057	20.162	20.3046
3.03	19.1842	20.3222	20.4888
3.03333	19.2629	20.5061	20.7124
3.03667	19.3424	20.7169	20.9767
3.04	19.4245	20.9541	21.2766
3.04333	19.5126	21.2126	21.5992
3.04667	19.6123	21.4808	21.9241
3.05	19.7344	21.7415	22.2254
3.05333	19.8977	21.9745	22.4761
3.05667	20.1303	22.1624	22.6549
3.06	20.4661	22.2943	22.7508
3.06333	20.9347	22.3671	22.7654
3.06667	21.5429	22.3849	22.7121
3.07	22.2571	22.3579	22.6127
3.07333	22.9992	22.3004	22.493
3.07667	23.6645	22.2285	22.3762
3.08	24.1549	22.1565	22.2779
3.08333	24.412	22.095	22.2045
3.08667	24.4327	22.0503	22.1554
3.09	24.2637	22.0247	22.1256
3.09333	23.9794	22.0164	22.1078
3.09667	23.6573	22.0205	22.0958
3.1	23.3559	22.0308	22.0855
3.10333	23.1043	22.0425	22.0756
3.10667	22.9044	22.0533	22.0682
3.11	22.7412	22.0631	22.0671
3.11333	22.5958	22.0744	22.0764
3.11667	22.4557	22.0903	22.0986
3.12	22.3182	22.113	22.1343
3.12333	22.1889	22.1433	22.1838
3.12667	22.0783	22.1817	22.2493
3.13	21.9965	22.2284	22.334
3.13333	21.9503	22.2843	22.4417
3.13667	21.9414	22.3503	22.5772
3.14	21.9686	22.4273	22.7474
3.14333	22.0289	22.5169	22.9587
3.14667	22.1193	22.6226	23.2132
3.15	22.2342	22.7498	23.5031
3.15333	22.3635	22.9059	23.8096
3.15667	22.4932	23.0972	24.1049
3.16	22.6093	23.3258	24.3591
3.16333	22.7026	23.586	24.5478
3.16667	22.7717	23.8645	24.6594
3.17	22.8221	24.1412	24.6969
3.17333	22.8634	24.392	24.6754
3.17667	22.9047	24.5944	24.6174
3.18	22.9513	24.7345	24.5466
3.18333	23.0051	24.8099	24.4825
3.18667	23.0663	24.8292	24.4377
3.19	23.1341	24.8089	24.4166
3.19333	23.2063	24.7673	24.4176
3.19667	23.2793	24.721	24.4337
3.2	23.3498	24.6829	24.4562
3.20333	23.417	24.6615	24.4788
3.20667	23.4821	24.6605	24.4994
3.21	23.5475	24.6789	24.519
3.21333	23.6146	24.7127	24.5395
3.21667	23.6839	24.7567	24.5633
3.22	23.7561	24.8047	24.5928
3.22333	23.8319	24.8519	24.6301
3.22667	23.9113	24.8954	24.6774
3.23	23.9934	24.9347	24.7368
3.23333	24.0769	24.9716	24.8099
3.23667	24.1599	25.0102	24.8985
3.24	24.2409	25.0543	25.004
3.24333	24.3194	25.1069	25.1293
3.24667	24.3969	25.1694	25.2761
3.25	24.4755	25.243	25.4424
3.25333	24.5566	25.3274	25.6191
3.25667	24.6406	25.4206	25.791
3.26	24.7264	25.5179	25.9421
3.26333	24.813	25.6148	26.0617
3.26667	24.8995	25.7082	26.148
3.27	24.9859	25.7974	26.2083
3.27333	25.072	25.8839	26.2566
3.27667	25.1578	25.9711	26.3104
3.28	25.2441	26.0643	26.3903
3.28333	25.3318	26.173	26.5247
3.28667	25.4216	26.3162	26.765
3.29	25.5144	26.5297	27.2238
3.29333	25.6144	26.877	28.1745
3.29667	25.7361	27.4687	30.3418
3.3	25.9168	28.4932	35.5576
3.30333	26.2459	30.2808	47.5979
3.30667	26.9477	33.4482	72.1727
3.31	28.6377	39.1502	114.857
3.31333	32.9476	49.3032	177.372
3.31667	43.4333	66.4024	254.729
3.32	65.8452	92.6046	335.704
3.32333	106.449	128.3	406.681
3.32667	168.436	171.041	456.548
3.33	248.625	215.681	480.096
3.33333	337.052	255.81	478.707
3.33667	419.964	285.753	458.69
3.34	484.459	302.131	428.434
3.34333	522.327	304.457	395.564
3.34667	531.717	294.746	364.994
3.35	516.561	276.559	338.324
3.35333	484.479	253.92	314.522
3.35667	444.087	230.387	291.363
3.36	402.569	208.454	266.845
3.36333	364.225	189.318	240.083
3.36667	330.321	173.01	211.475
3.37	299.978	158.809	182.355
3.37333	271.472	145.746	154.406
3.37667	243.335	133.025	129.137
3.38	214.922	120.251	107.53
3.38333	186.474	107.439	89.9441
3.38667	158.828	94.895	76.1847
3.39	133.034	83.0425	65.6956
3.39333	110.02	72.2757	57.7705
3.39667	90.3864	62.8709	51.7287
3.4	74.3441	54.9558	47.0207
3.40333	61.7552	48.5216	43.2616
3.40667	52.2346	43.4568	40.2131
3.41	45.2664	39.5873	37.7406
3.41333	40.3064	36.7131	35.7659
3.41667	36.8537	34.635	34.2305
3.42	34.4901	33.1705	33.0757
3.42333	32.8914	32.1641	32.2383
3.42667	31.8206	31.4901	31.6541
3.43	31.1116	31.0519	31.2618
3.43333	30.6502	30.7779	31.0083
3.43667	30.3582	30.6162	30.8512
3.44	30.1814	30.5302	30.7602
3.44333	30.0823	30.4946	30.7141
3.44667	30.0355	30.4919	30.6976
3.45	30.0252	30.5115	30.7007
3.45333	30.042	30.5465	30.7181
3.45667	30.0791	30.5923	30.747
3.46	30.1302	30.6458	30.7863
3.46333	30.1901	30.7061	30.8353
3.46667	30.2554	30.7736	30.8938
3.47	30.3248	30.8479	30.9609
3.47333	30.398	30.928	31.0347
3.47667	30.4746	31.0123	31.113
3.48	30.5534	31.0982	31.1934
3.48333	30.6325	31.1837	31.2744
3.48667	30.7111	31.2686	31.3558
3.49	30.7897	31.3542	31.4397
3.49333	30.8699	31.4436	31.5288
3.49667	30.9533	31.5395	31.6244
3.5	31.0403	31.6424	31.7253
3.50333	31.1296	31.7499	31.8284
3.50667	31.2193	31.8582	31.9301
3.51	31.3083	31.9642	32.0279
3.51333	31.3973	32.0656	32.1211
3.51667	31.487	32.1609	32.2107
3.52	31.5775	32.2499	32.2987
3.52333	31.6681	32.3342	32.3861
3.52667	31.7584	32.4157	32.4741
3.53	31.8482	32.4967	32.5638
3.53333	31.9373	32.5795	32.6562
3.53667	32.0252	32.6664	32.7517
3.54	32.1112	32.7585	32.8502
3.54333	32.1961	32.858	32.9511
3.54667	32.281	32.9672	33.0539
3.55	32.3672	33.0884	33.1582
3.55333	32.4544	33.2213	33.263
3.55667	32.5417	33.3623	33.3671
3.56	32.6291	33.504	33.4682
3.56333	32.7169	33.637	33.564
3.56667	32.805	33.7531	33.6525
3.57	32.8941	33.8478	33.7331
3.57333	32.9857	33.9219	33.8072
3.57667	33.0801	33.9824	33.8788
3.58	33.1756	34.04	33.9528
3.58333	33.2695	34.1067	34.0338
3.58667	33.3606	34.1926	34.1241
3.59	33.4495	34.3041	34.2245
3.59333	33.538	34.4411	34.3347
3.59667	33.6273	34.5967	34.4518
3.6	33.7172	34.7586	34.5702
3.60333	33.8068	34.9119	34.6834
3.60667	33.8959	35.0437	34.7863
3.61	33.9851	35.1462	34.8763
3.61333	34.0748	35.2179	34.9541
3.61667	34.1655	35.2641	35.0229
3.62	34.257	35.2945	35.0872
3.62333	34.3485	35.3203	35.1513
3.62667	34.4389	35.3509	35.2176
3.63	34.5274	35.3925	35.287
3.63333	34.6146	35.4473	35.3603
3.63667	34.7024	35.5138	35.4395
3.64	34.7927	35.5887	35.5251
3.64333	34.8856	35.669	35.6161
3.64667	34.9795	35.7518	35.7101
3.65	35.0714	35.8349	35.8044
3.65333	35.1596	35.9175	35.8964
3.65667	35.2456	35.9995	35.9837
3.66	35.3324	36.0807	36.0651
3.66333	35.4224	36.1609	36.141
3.66667	35.5164	36.2412	36.2137
3.67	35.6152	36.322	36.2866
3.67333	35.7188	36.4029	36.3621
3.67667	35.8266	36.4825	36.4411
3.68	35.9377	36.5605	36.524
3.68333	36.0509	36.6388	36.6113
3.68667	36.1648	36.7204	36.7033
3.69	36.2772	36.8073	36.7999
3.69333	36.3855	36.8997	36.9017
3.69667	36.4875	36.997	37.0101
3.7	36.5826	37.0991	37.1263
3.70333	36.6722	37.2054	37.2508
3.70667	36.7589	37.3141	37.3832
3.71	36.8448	37.4224	37.5228
3.71333	36.9315	37.5291	37.6709
3.71667	37.0198	37.6349	37.8313
3.72	37.1093	37.7418	38.0098
3.72333	37.1992	37.8531	38.2115
3.72667	37.289	37.9744	38.4385
3.73	37.3801	38.1119	38.6882
3.73333	37.4737	38.2704	38.9547
3.73667	37.5705	38.452	39.2302
3.74	37.6703	38.6551	39.5064
3.74333	37.7712	38.8734	39.7746
3.74667	37.8707	39.0961	40.0262
3.75	37.9666	39.3106	40.2526
3.75333	38.0581	39.5047	40.4476
3.75667	38.1455	39.6683	40.6078
3.76	38.2306	39.7962	40.7332
3.76333	38.3158	39.8887	40.8266
3.76667	38.4032	39.9515	40.8925
3.77	38.4937	39.9942	40.9372
3.77333	38.5873	40.0277	40.967
3.77667	38.6833	40.0612	40.9886
3.78	38.7799	40.1	41.0078
3.78333	38.8753	40.1458	41.029
3.78667	38.9688	40.1977	41.0547
3.79	39.062	40.2537	41.0854
3.79333	39.1568	40.3123	41.1208
3.79667	39.255	40.3731	41.1602
3.8	39.3574	40.4369	41.2034
3.80333	39.4644	40.5061	41.25
3.80667	39.575	40.5836	41.2994
3.81	39.6866	40.6723	41.3512
3.81333	39.7958	40.7754	41.4066
3.81667	39.9001	40.9013	41.4714
3.82	39.9993	41.0708	41.5584
3.82333	40.0938	41.3199	41.6901
3.82667	40.1843	41.6957	41.8952
3.83	40.2715	42.2397	42.1979
3.83333	40.3567	42.9631	42.6026
3.83667	40.4413	43.8225	43.0813
3.84	40.5269	44.7157	43.5732
3.84333	40.6144	45.5063	44.0018
3.84667	40.7046	46.0696	44.3005
3.85	40.7981	46.3333	44.4342
3.85333	40.8944	46.2961	44.4075
3.85667	40.9916	46.0188	44.2576
3.86	41.088	45.5985	44.0395
3.86333	41.1834	45.1382	43.8091
3.86667	41.2805	44.7217	43.6108
3.87	41.3836	44.3998	43.4711
3.87333	41.4963	44.1892	43.3978
3.87667	41.6199	44.0795	43.3836
3.88	41.7536	44.0432	43.4122
3.88333	41.8955	44.0463	43.4652
3.88667	42.0426	44.0574	43.5267
3.89	42.1904	44.0551	43.5853
3.89333	42.3328	44.0298	43.6344
3.89667	42.4645	43.9828	43.672
3.9	42.5811	43.9222	43.6998
3.90333	42.68	43.8586	43.7216
3.90667	42.7617	43.8027	43.7424
3.91	42.8298	43.7632	43.7668
3.91333	42.8895	43.7451	43.7977
3.91667	42.9465	43.7484	43.8356
3.92	43.0057	43.77	43.8779
3.92333	43.0708	43.8062	43.9219
3.92667	43.1441	43.8537	43.967
3.93	43.2264	43.9099	44.0146
3.93333	43.3168	43.9737	44.0675
3.93667	43.4124	44.0446	44.1281
3.94	43.5102	44.122	44.1984
3.94333	43.6082	44.2048	44.278
3.94667	43.7056	44.2913	44.3644
3.95	43.8016	44.3792	44.4554
3.95333	43.8952	44.4668	44.5488
3.95667	43.9852	44.5536	44.6412
3.96	44.071	44.6399	44.7293
3.96333	44.1543	44.7256	44.8118
3.96667	44.2374	44.8105	44.8914
3.97	44.3219	44.8958	44.9726
3.97333	44.4088	44.985	45.0592
3.97667	44.4998	45.0838	45.1549
3.98	44.5982	45.2006	45.2668
3.98333	44.7082	45.3455	45.4055
3.98667	44.835	45.5296	45.585
3.99	44.9842	45.7647	45.82
3.99333	45.1596	46.0609	46.1221
3.99667	45.3602	46.4215	46.4939
4	45.5781	46.8343	46.9218
4.00333	45.7991	47.2678	47.3732
4.00667	46.0059	47.6768	47.8002
4.01	46.1824	48.0145	48.152
4.01333	46.3176	48.2453	48.3911
4.01667	46.408	48.3554	48.5028
4.02	46.4594	48.3544	48.4971
4.02333	46.4844	48.2697	48.4038
4.02667	46.498	48.1369	48.2621
4.03	46.5131	47.9917	48.1099
4.03333	46.5378	47.8632	47.9778
4.03667	46.5756	47.7705	47.8852
4.04	46.6257	47.7216	47.8397
4.04333	46.6846	47.7139	47.8376
4.04667	46.7487	47.7376	47.8675
4.05	46.8156	47.7804	47.9153
4.05333	46.8836	47.8308	47.9674
4.05667	46.9512	47.8809	48.0135
4.06	47.0176	47.9263	48.0487
4.06333	47.0853	47.967	48.0733
4.06667	47.1589	48.0061	48.0921
4.07	47.2434	48.0478	48.1135
4.07333	47.3432	48.0965	48.1464
4.07667	47.4618	48.1583	48.1992
4.08	47.6022	48.242	48.2784
4.08333	47.7683	48.356	48.3891
4.08667	47.9651	48.5065	48.5363
4.09	48.1993	48.6975	48.7258
4.09333	48.4784	48.934	48.9642
4.09667	48.8058	49.2197	49.2558
4.1	49.1747	49.5514	49.5966
4.10333	49.5639	49.9137	49.9684
4.10667	49.9385	50.2769	50.3383
4.11	50.2577	50.6034	50.6661
4.11333	50.4877	50.8573	50.9155
4.11667	50.6131	51.0148	51.0648
4.12	50.6395	51.0717	51.1123
4.12333	50.59	51.043	51.0748
4.12667	50.4977	50.9561	50.9812
4.13	50.3957	50.8418	50.8634
4.13333	50.3091	50.7281	50.7494
4.13667	50.2517	50.6358	50.6591
4.14	50.2268	50.5771	50.6032
4.14333	50.2289	50.5555	50.5841
4.14667	50.2473	50.567	50.5986
4.15	50.2702	50.6032	50.6392
4.15333	50.2888	50.6545	50.6959
4.15667	50.301	50.7124	50.7583
4.16	50.3101	50.7698	50.8181
4.16333	50.322	50.8225	50.8711
4.16667	50.3411	50.8694	50.9171
4.17	50.3705	50.9114	50.9588
4.17333	50.4124	50.9516	50.9994
4.17667	50.4679	50.9943	51.0422
4.18	50.536	51.0437	51.0909
4.18333	50.6151	51.102	51.1481
4.18667	50.7025	51.1693	51.2149
4.19	50.7954	51.2446	51.2908
4.19333	50.8914	51.3267	51.3746
4.19667	50.9887	51.415	51.4657
4.2	51.0862	51.5097	51.5625
4.20333	51.1836	51.6099	51.6625
4.20667	51.2804	51.713	51.762
4.21	51.3762	51.8152	51.8584
4.21333	51.4705	51.9134	51.9507
4.21667	51.5632	52.006	52.0403
4.22	51.6547	52.0935	52.1288
4.22333	51.7459	52.1779	52.217
4.22667	51.8379	52.2616	52.3053
4.23	51.9314	52.3471	52.3953
4.23333	52.0272	52.4369	52.4888
4.23667	52.1259	52.5314	52.5864
4.24	52.2274	52.6298	52.6869
4.24333	52.3314	52.7317	52.7885
4.24667	52.4374	52.8372	52.8895
4.25	52.5449	52.9461	52.9897
4.25333	52.6534	53.057	53.0904
4.25667	52.7622	53.1676	53.1934
4.26	52.8718	53.2766	53.2997
4.26333	52.9836	53.383	53.4087
4.26667	53.0985	53.4862	53.5189
4.27	53.2157	53.5867	53.6285
4.27333	53.3334	53.6858	53.7362
4.27667	53.4498	53.7861	53.8417
4.28	53.5632	53.8906	53.946
4.28333	53.6734	54.0005	54.0513
4.28667	53.7827	54.1146	54.159
4.29	53.8941	54.231	54.2694
4.29333	54.0077	54.3489	54.3817
4.29667	54.1218	54.4669	54.4951
4.3	54.2344	54.5835	54.609
4.30333	54.3451	54.6974	54.7223
4.30667	54.454	54.8088	54.8346
4.31	54.5628	54.919	54.9466
4.31333	54.675	55.0304	55.0604
4.31667	54.7938	55.1451	55.1782
4.32	54.9192	55.264	55.3011
4.32333	55.0482	55.3869	55.4283
4.32667	55.176	55.5119	55.557
4.33	55.2977	55.6364	55.6838
4.33333	55.4098	55.759	55.8062
4.33667	55.5111	55.8786	55.9237
4.34	55.6038	55.9938	56.0362
4.34333	55.6921	56.1031	56.1427
4.34667	55.7804	56.2059	56.2423
4.35	55.8711	56.3015	56.3343
4.35333	55.9636	56.3901	56.4192
4.35667	56.0553	56.4732	56.4996
4.36	56.1434	56.5536	56.5798
4.36333	56.2271	56.635	56.6643
4.36667	56.3077	56.7209	56.7561
4.37	56.3876	56.8145	56.8567
4.37333	56.4694	56.9207	56.9665
4.37667	56.5538	57.046	57.0859
4.38	56.6411	57.1967	57.2149
4.38333	56.7316	57.3753	57.352
4.38667	56.8256	57.5773	57.4939
4.39	56.9226	57.7913	57.6362
4.39333	57.0218	58.0011	57.7743
4.39667	57.1238	58.19	57.9042
4.4	57.2305	58.3454	58.0227
4.40333	57.344	58.4622	58.1287
4.40667	57.4645	58.544	58.2231
4.41	57.5895	58.6011	58.3094
4.41333	57.7154	58.6472	58.3933
4.41667	57.8405	58.6939	58.4805
4.42	57.9645	58.7491	58.574
4.42333	58.0877	58.8169	58.6746
4.42667	58.2104	58.8984	58.782
4.43	58.3346	58.9929	58.8957
4.43333	58.4633	59.099	59.0163
4.43667	58.5996	59.2151	59.1449
4.44	58.7449	59.3397	59.2823
4.44333	58.8991	59.4714	59.4273
4.44667	59.0592	59.6075	59.5767
4.45	59.2195	59.7426	59.7252
4.45333	59.3728	59.8703	59.8667
4.45667	59.5119	59.9851	59.996
4.46	59.631	60.0842	60.1102
4.46333	59.7275	60.1671	60.209
4.46667	59.803	60.2364	60.2925
4.47	59.8636	60.2967	60.3621
4.47333	59.9174	60.3522	60.4211
4.47667	59.9725	60.4061	60.4746
4.48	60.0341	60.4617	60.5282
4.48333	60.1049	60.5232	60.5876
4.48667	60.1866	60.5948	60.6585
4.49	60.2795	60.6792	60.7444
4.49333	60.3825	60.7767	60.8452
4.49667	60.4934	60.8856	60.9578
4.5	60.6102	61.0025	61.078
4.50333	60.7298	61.1241	61.2013
4.50667	60.8484	61.2483	61.3249
4.51	60.9635	61.3728	61.4469
4.51333	61.0752	61.4946	61.5658
4.51667	61.1849	61.6108	61.68
4.52	61.2937	61.7196	61.7885
4.52333	61.4023	61.8214	61.892
4.52667	61.5113	61.9183	61.9927
4.53	61.6209	62.0135	62.0927
4.53333	61.7319	62.1098	62.1933
4.53667	61.8447	62.2095	62.2955
4.54	61.9588	62.3141	62.4006
4.54333	62.0744	62.4242	62.5102
4.54667	62.1922	62.5398	62.625
4.55	62.3127	62.6593	62.7441
4.55333	62.4344	62.7806	62.865
4.55667	62.5549	62.9016	62.9856
4.56	62.6719	63.0205	63.1043
4.56333	62.7842	63.1353	63.2208
4.56667	62.8919	63.2457	63.3346
4.57	62.9974	63.3523	63.4451
4.57333	63.1035	63.4567	63.5522
4.57667	63.2122	63.5609	63.6562
4.58	63.3238	63.6668	63.7586
4.58333	63.4366	63.7756	63.862
4.58667	63.5479	63.8877	63.9683
4.59	63.6565	64.0029	64.0778
4.59333	63.7631	64.12	64.1894
4.59667	63.8701	64.2377	64.3019
4.6	63.9799	64.3555	64.4137
4.60333	64.0943	64.4734	64.5246
4.60667	64.2139	64.5923	64.6367
4.61	64.3382	64.7134	64.7537
4.61333	64.4669	64.8375	64.8784
4.61667	64.6002	64.9656	65.0114
4.62	64.7373	65.0986	65.151
4.62333	64.8752	65.2358	65.2946
4.62667	65.01	65.375	65.4395
4.63	65.1388	65.5126	65.5815
4.63333	65.261	65.645	65.7161
4.63667	65.378	65.7711	65.8411
4.64	65.4914	65.8915	65.9578
4.64333	65.6019	66.0075	66.0699
4.64667	65.7099	66.1206	66.1807
4.65	65.8166	66.2314	66.2917
4.65333	65.9239	66.3407	66.4027
4.65667	66.0341	66.4489	66.5132
4.66	66.1492	66.5566	66.6238
4.66333	66.2697	66.6647	66.7361
4.66667	66.3935	66.774	66.8509
4.67	66.5177	66.8862	66.9684
4.67333	66.6399	67.003	67.0877
4.67667	66.7595	67.1242	67.2076
4.68	66.8774	67.2469	67.3266
4.68333	66.9947	67.3677	67.4435
4.68667	67.1126	67.4856	67.5585
4.69	67.2316	67.6021	67.6734
4.69333	67.3521	67.7197	67.7901
4.69667	67.4747	67.8404	67.9094
4.7	67.6003	67.9651	68.0314
4.70333	67.7292	68.0947	68.1565
4.70667	67.8609	68.229	68.2857
4.71	67.9925	68.3658	68.4189
4.71333	68.1197	68.5028	68.5541
4.71667	68.2397	68.6377	68.6883
4.72	68.3529	68.7681	68.8185
4.72333	68.4619	68.8915	68.9429
4.72667	68.5698	69.0069	69.0606
4.73	68.6787	69.1148	69.1719
4.73333	68.7901	69.2171	69.2785
4.73667	68.9049	69.3165	69.3829
4.74	69.0236	69.4163	69.4884
4.74333	69.1456	69.5198	69.597
4.74667	69.2707	69.6292	69.7095
4.75	69.3992	69.7461	69.8262
4.75333	69.5307	69.8706	69.9476
4.75667	69.6641	70.0017	70.0736
4.76	69.7984	70.1368	70.2032
4.76333	69.9331	70.2725	70.3357
4.76667	70.0676	70.4064	70.4713
4.77	70.2016	70.5392	70.6102
4.77333	70.3351	70.6731	70.7509
4.77667	70.4687	70.8097	70.8918
4.78	70.6033	70.9486	71.0325
4.78333	70.7398	71.0882	71.1737
4.78667	70.8785	71.2279	71.3163
4.79	71.0192	71.3679	71.4601
4.79333	71.1618	71.5085	71.6048
4.79667	71.306	71.651	71.7508
4.8	71.4515	71.7973	71.899
4.80333	71.5984	71.9494	72.0506
4.80667	71.7469	72.108	72.2069
4.81	71.896	72.2731	72.3689
4.81333	72.0442	72.4441	72.537
4.81667	72.1907	72.6192	72.7107
4.82	72.3349	72.7956	72.8887
4.82333	72.4754	72.9701	73.0695
4.82667	72.6102	73.1395	73.2493
4.83	72.7381	73.3001	73.4219
4.83333	72.8596	73.4488	73.5815
4.83667	72.9758	73.5842	73.7248
4.84	73.0882	73.707	73.8512
4.84333	73.1985	73.819	73.9615
4.84667	73.3088	73.9216	74.059
4.85	73.4214	74.0166	74.1488
4.85333	73.5373	74.1072	74.2353
4.85667	73.6565	74.1976	74.3222
4.86	73.778	74.2916	74.413
4.86333	73.9009	74.3927	74.5103
4.86667	74.0238	74.5033	74.6156
4.87	74.1461	74.6231	74.7286
4.87333	74.268	74.7486	74.8471
4.87667	74.3905	74.8751	74.968
4.88	74.5141	74.9984	75.0889
4.88333	74.6379	75.1166	75.2087
4.88667	74.7616	75.2305	75.3264
4.89	74.8857	75.3422	75.4403
4.89333	75.0114	75.4534	75.55
4.89667	75.1394	75.565	75.657
4.9	75.2698	75.6776	75.7644
4.90333	75.4028	75.7914	75.8758
4.90667	75.5384	75.9084	75.9936
4.91	75.6758	76.0309	76.1189
4.91333	75.8146	76.1597	76.2508
4.91667	75.9547	76.2948	76.3877
4.92	76.0967	76.4369	76.5287
4.92333	76.2408	76.5861	76.6731
4.92667	76.3865	76.7408	76.82
4.93	76.533	76.8984	76.9693
4.93333	76.6793	77.0562	77.1201
4.93667	76.8249	77.2115	77.2717
4.94	76.9706	77.364	77.4227
4.94333	77.1176	77.5149	77.5729
4.94667	77.2663	77.6659	77.7231
4.95	77.4155	77.8176	77.875
4.95333	77.5635	77.9689	78.0287
4.95667	77.7091	78.1185	78.1814
4.96	77.8529	78.2649	78.3293
4.96333	77.9958	78.4067	78.4693
4.96667	78.1375	78.5427	78.6013
4.97	78.2763	78.6718	78.7279
4.97333	78.4107	78.7945	78.8523
4.97667	78.5414	78.9131	78.9761
4.98	78.6706	79.0298	79.0991
4.98333	78.8002	79.1462	79.2216
4.98667	78.9306	79.2635	79.3449
4.99	79.0614	79.3832	79.4704
4.99333	79.1915	79.5066	79.5986
4.99667	79.3205	79.6343	79.73
5	79.4501	79.7668	79.8647
5.00333	79.5837	79.9046	80.003
5.00667	79.7232	80.0479	80.1452
5.01	79.8693	80.1965	80.2914
5.01333	80.021	80.3491	80.4417
5.01667	80.176	80.5039	80.5957
5.02	80.3305	80.6588	80.7519
5.02333	80.4815	80.8123	80.9077
5.02667	80.6279	80.9632	81.0616
5.03	80.7714	81.1108	81.2137
5.03333	80.9134	81.2544	81.3638
5.03667	81.0548	81.3941	81.5113
5.04	81.1963	81.5308	81.6556
5.04333	81.3382	81.6662	81.7969
5.04667	81.48	81.8026	81.936
5.05	81.6206	81.9413	82.0742
5.05333	81.7599	82.0822	82.2123
5.05667	81.8976	82.2242	82.3509
5.06	82.0328	82.3655	82.4903
5.06333	82.1642	82.5051	82.6302
5.06667	82.2922	82.6434	82.7704
5.07	82.4186	82.7813	82.9098
5.07333	82.5455	82.9181	83.0469
5.07667	82.6746	83.0525	83.182
5.08	82.8068	83.1845	83.3165
5.08333	82.9423	83.3155	83.4521
5.08667	83.0805	83.4475	83.5884
5.09	83.2218	83.582	83.7249
5.09333	83.3668	83.7205	83.8621
5.09667	83.5152	83.8642	84.0023
5.1	83.6644	84.0135	84.1471
5.10333	83.8116	84.1675	84.2967
5.10667	83.9559	84.3243	84.4492
5.11	84.0983	84.4819	84.6026
5.11333	84.2398	84.6387	84.7553
5.11667	84.3817	84.7926	84.9058
5.12	84.5255	84.942	85.0537
5.12333	84.6719	85.0864	85.1997
5.12667	84.8213	85.2269	85.3442
5.13	84.9729	85.366	85.488
5.13333	85.126	85.5062	85.6326
5.13667	85.2804	85.6491	85.7809
5.14	85.4368	85.7962	85.9347
5.14333	85.5952	85.9491	86.0931
5.14667	85.7545	86.1077	86.2531
5.15	85.913	86.2709	86.4119
5.15333	86.0695	86.4371	86.5688
5.15667	86.2236	86.6041	86.7243
5.16	86.3755	86.7688	86.8791
5.16333	86.5269	86.9293	87.0336
5.16667	86.6791	87.0866	87.1879
5.17	86.8325	87.2423	87.3419
5.17333	86.986	87.3963	87.4951
5.17667	87.1379	87.5479	87.6468
5.18	87.2866	87.6968	87.7966
5.18333	87.4323	87.843	87.9441
5.18667	87.5773	87.9872	88.0892
5.19	87.725	88.1306	88.2319
5.19333	87.8778	88.2748	88.3735
5.19667	88.0346	88.4212	88.516
5.2	88.1924	88.57	88.6605
5.20333	88.3485	88.7199	88.8064
5.20667	88.501	88.8696	88.9524
5.21	88.6503	89.0185	89.0982
5.21333	88.7986	89.1669	89.2438
5.21667	88.9478	89.315	89.3899
5.22	89.099	89.4627	89.5368
5.22333	89.2525	89.611	89.6844
5.22667	89.4084	89.7609	89.8334
5.23	89.5661	89.9133	89.9841
5.23333	89.7239	90.0671	90.1361
5.23667	89.88	90.2214	90.2892
5.24	90.0344	90.3763	90.4438
5.24333	90.1898	90.5329	90.6011
5.24667	90.3484	90.6922	90.7616
5.25	90.5104	90.854	90.9249
5.25333	90.6744	91.0173	91.0902
5.25667	90.8383	91.1815	91.2577
5.26	91.0018	91.3467	91.4267
5.26333	91.166	91.5126	91.5958
5.26667	91.3324	91.6788	91.7637
5.27	91.501	91.8451	91.9299
5.27333	91.6709	92.0118	92.0942
5.27667	91.8409	92.1793	92.2576
5.28	92.0093	92.3475	92.4211
5.28333	92.1736	92.5159	92.5852
5.28667	92.3323	92.6832	92.7484
5.29	92.4862	92.848	92.9086
5.29333	92.6379	93.0091	93.0654
5.29667	92.7899	93.1657	93.2204
5.3	92.9433	93.3185	93.3753
5.30333	93.099	93.469	93.5313
5.30667	93.2571	93.6193	93.6877
5.31	93.4168	93.771	93.8436
5.31333	93.5764	93.9255	93.9981
5.31667	93.7344	94.0828	94.1518
5.32	93.8899	94.2406	94.3055
5.32333	94.0426	94.3968	94.4591
5.32667	94.1939	94.55	94.611
5.33	94.346	94.701	94.7603
5.33333	94.5001	94.8513	94.9078
5.33667	94.6563	95.0025	95.0554
5.34	94.8143	95.1553	95.2045
5.34333	94.9736	95.3106	95.3563
5.34667	95.1346	95.4689	95.5113
5.35	95.2978	95.6297	95.6694
5.35333	95.4636	95.7918	95.8304
5.35667	95.6313	95.9546	95.9937
5.36	95.8	96.1185	96.1591
5.36333	95.9689	96.2845	96.3268
5.36667	96.1379	96.4528	96.497
5.37	96.308	96.6228	96.6691
5.37333	96.4803	96.7934	96.8416
5.37667	96.6549	96.9638	97.0129
5.38	96.8297	97.134	97.1823
5.38333	97.0007	97.3033	97.3508
5.38667	97.1644	97.47	97.5183
5.39	97.3192	97.6326	97.6825
5.39333	97.4661	97.7904	97.8406
5.39667	97.6074	97.9426	97.9919
5.4	97.7463	98.0896	98.1379
5.40333	97.8861	98.2325	98.2804
5.40667	98.0294	98.3734	98.4209
5.41	98.177	98.5142	98.5608
5.41333	98.3288	98.6561	98.7028
5.41667	98.4842	98.7995	98.8495
5.42	98.6415	98.9451	99.0018
5.42333	98.7976	99.0938	99.1588
5.42667	98.9505	99.246	99.3183
5.43	99.0999	99.401	99.4772
5.43333	99.247	99.5567	99.633
5.43667	99.3936	99.7112	99.7852
5.44	99.5417	99.8641	99.935
5.44333	99.6935	100.017	100.085
5.44667	99.8499	100.172	100.236
5.45	100.01	100.328	100.391
5.45333	100.172	100.485	100.55
5.45667	100.334	100.643	100.713
5.46	100.496	100.802	100.877
5.46333	100.659	100.963	101.04
5.46667	100.82	101.124	101.201
5.47	100.981	101.285	101.36
5.47333	101.14	101.444	101.519
5.47667	101.299	101.601	101.679
5.48	101.458	101.758	101.841
5.48333	101.618	101.915	102.006
5.48667	101.778	102.072	102.171
5.49	101.937	102.23	102.336
5.49333	102.092	102.386	102.498
5.49667	102.244	102.54	102.655
5.5	102.395	102.693	102.809
5.50333	102.546	102.847	102.961
5.50667	102.701	103.003	103.115
5.51	102.861	103.159	103.271
5.51333	103.025	103.318	103.432
5.51667	103.193	103.479	103.597
5.52	103.365	103.644	103.767
5.52333	103.54	103.814	103.94
5.52667	103.717	103.986	104.115
5.53	103.893	104.161	104.291
5.53333	104.064	104.335	104.465
5.53667	104.228	104.506	104.636
5.54	104.387	104.674	104.804
5.54333	104.544	104.841	104.969
5.54667	104.705	105.008	105.134
5.55	104.875	105.176	105.302
5.55333	105.055	105.348	105.475
5.55667	105.242	105.527	105.654
5.56	105.434	105.714	105.84
5.56333	105.629	105.906	106.032
5.56667	105.826	106.103	106.231
5.57	106.022	106.3	106.431
5.57333	106.214	106.496	106.629
5.57667	106.4	106.689	106.819
5.58	106.577	106.876	107.001
5.58333	106.744	107.055	107.174
5.58667	106.9	107.223	107.338
5.59	107.044	107.381	107.49
5.59333	107.179	107.529	107.633
5.59667	107.307	107.669	107.769
5.6	107.434	107.804	107.901
5.60333	107.562	107.936	108.03
5.60667	107.696	108.068	108.16
5.61	107.835	108.203	108.292
5.61333	107.978	108.34	108.429
5.61667	108.124	108.48	108.573
5.62	108.273	108.623	108.722
5.62333	108.421	108.77	108.872
5.62667	108.567	108.919	109.02
5.63	108.709	109.069	109.166
5.63333	108.846	109.216	109.308
5.63667	108.981	109.358	109.446
5.64	109.115	109.492	109.58
5.64333	109.25	109.622	109.714
5.64667	109.388	109.753	109.848
5.65	109.528	109.889	109.984
5.65333	109.672	110.03	110.121
5.65667	109.82	110.176	110.263
5.66	109.97	110.325	110.409
5.66333	110.122	110.476	110.561
5.66667	110.274	110.629	110.715
5.67	110.428	110.787	110.871
5.67333	110.583	110.947	111.025
5.67667	110.74	111.109	111.179
5.68	110.895	111.271	111.332
5.68333	111.05	111.431	111.487
5.68667	111.204	111.589	111.643
5.69	111.355	111.745	111.802
5.69333	111.502	111.901	111.96
5.69667	111.645	112.055	112.115
5.7	111.785	112.207	112.265
5.70333	111.924	112.357	112.408
5.70667	112.064	112.506	112.549
5.71	112.207	112.655	112.691
5.71333	112.355	112.807	112.838
5.71667	112.509	112.964	112.993
5.72	112.669	113.128	113.154
5.72333	112.837	113.3	113.323
5.72667	113.014	113.478	113.501
5.73	113.2	113.663	113.685
5.73333	113.394	113.853	113.876
5.73667	113.592	114.047	114.069
5.74	113.793	114.241	114.263
5.74333	113.992	114.433	114.453
5.74667	114.186	114.619	114.635
5.75	114.372	114.797	114.808
5.75333	114.548	114.965	114.971
5.75667	114.714	115.125	115.124
5.76	114.871	115.277	115.269
5.76333	115.019	115.423	115.407
5.76667	115.16	115.563	115.54
5.77	115.295	115.698	115.671
5.77333	115.426	115.83	115.799
5.77667	115.556	115.96	115.926
5.78	115.687	116.09	116.055
5.78333	115.822	116.221	116.187
5.78667	115.961	116.354	116.322
5.79	116.103	116.491	116.462
5.79333	116.245	116.632	116.607
5.79667	116.385	116.774	116.755
5.8	116.522	116.918	116.903
5.80333	116.659	117.062	117.05
5.80667	116.796	117.205	117.193
5.81	116.935	117.347	117.332
5.81333	117.076	117.487	117.468
5.81667	117.217	117.626	117.602
5.82	117.36	117.764	117.736
5.82333	117.504	117.904	117.872
5.82667	117.65	118.046	118.012
5.83	117.797	118.19	118.156
5.83333	117.943	118.337	118.302
5.83667	118.088	118.487	118.448
5.84	118.233	118.639	118.591
5.84333	118.377	118.789	118.734
5.84667	118.521	118.937	118.878
5.85	118.665	119.082	119.022
5.85333	118.809	119.225	119.166
5.85667	118.956	119.366	119.31
5.86	119.104	119.51	119.456
5.86333	119.254	119.659	119.606
5.86667	119.405	119.813	119.759
5.87	119.556	119.969	119.913
5.87333	119.706	120.125	120.067
5.87667	119.857	120.278	120.221
5.88	120.01	120.43	120.374
5.88333	120.165	120.58	120.527
5.88667	120.32	120.727	120.68
5.89	120.472	120.872	120.831
5.89333	120.621	121.018	120.981
5.89667	120.768	121.166	121.128
5.9	120.915	121.317	121.274
5.90333	121.061	121.469	121.419
5.90667	121.207	121.621	121.562
5.91	121.352	121.77	121.703
5.91333	121.496	121.915	121.841
5.91667	121.639	122.058	121.981
5.92	121.784	122.2	122.121
5.92333	121.929	122.342	122.262
5.92667	122.075	122.485	122.403
5.93	122.22	122.631	122.544
5.93333	122.365	122.777	122.684
5.93667	122.509	122.922	122.824
5.94	122.652	123.065	122.965
5.94333	122.794	123.206	123.107
5.94667	122.934	123.346	123.249
5.95	123.074	123.483	123.39
5.95333	123.214	123.618	123.53
5.95667	123.354	123.753	123.671
5.96	123.494	123.887	123.813
5.96333	123.635	124.019	123.957
5.96667	123.778	124.15	124.1
5.97	123.918	124.282	124.243
5.97333	124.056	124.418	124.384
5.97667	124.192	124.556	124.522
5.98	124.325	124.695	124.657
5.98333	124.46	124.833	124.79
5.98667	124.595	124.968	124.923
5.99	124.732	125.102	125.056
5.99333	124.869	125.235	125.189
5.99667	125.004	125.369	125.323
6	125.135	125.503	125.457
6.00333	125.263	125.634	125.589
6.00667	125.389	125.762	125.719
6.01	125.513	125.885	125.845
6.01333	125.635	126.005	125.968
6.01667	125.757	126.124	126.089
6.02	125.88	126.244	126.209
6.02333	126.003	126.368	126.328
6.02667	126.129	126.497	126.448
6.03	126.256	126.628	126.569
6.03333	126.385	126.76	126.692
6.03667	126.513	126.89	126.814
6.04	126.638	127.017	126.937
6.04333	126.761	127.142	127.058
6.04667	126.882	127.264	127.177
6.05	127	127.382	127.296
6.05333	127.117	127.498	127.412
6.05667	127.233	127.612	127.528
6.06	127.348	127.725	127.641
6.06333	127.464	127.837	127.754
6.06667	127.579	127.951	127.866
6.07	127.696	128.065	127.979
6.07333	127.813	128.181	128.091
6.07667	127.93	128.296	128.204
6.08	128.046	128.411	128.319
6.08333	128.158	128.524	128.436
6.08667	128.269	128.635	128.553
6.09	128.377	128.742	128.667
6.09333	128.485	128.846	128.778
6.09667	128.59	128.949	128.886
6.1	128.694	129.054	128.994
6.10333	128.8	129.161	129.103
6.10667	128.912	129.273	129.216
6.11	129.037	129.393	129.335
6.11333	129.18	129.526	129.464
6.11667	129.35	129.678	129.61
6.12	129.552	129.853	129.781
6.12333	129.786	130.057	129.981
6.12667	130.048	130.289	130.212
6.13	130.328	130.545	130.467
6.13333	130.606	130.811	130.737
6.13667	130.863	131.073	131.005
6.14	131.081	131.313	131.253
6.14333	131.247	131.515	131.464
6.14667	131.358	131.669	131.627
6.15	131.421	131.772	131.74
6.15333	131.447	131.829	131.807
6.15667	131.454	131.854	131.839
6.16	131.456	131.858	131.847
6.16333	131.464	131.856	131.843
6.16667	131.482	131.856	131.838
6.17	131.509	131.867	131.838
6.17333	131.541	131.893	131.849
6.17667	131.573	131.931	131.874
6.18	131.604	131.976	131.911
6.18333	131.631	132.022	131.955
6.18667	131.657	132.065	132.003
6.19	131.682	132.103	132.05
6.19333	131.708	132.137	132.095
6.19667	131.737	132.171	132.138
6.2	131.77	132.207	132.179
6.20333	131.808	132.245	132.219
6.20667	131.85	132.286	132.259
6.21	131.897	132.331	132.301
6.21333	131.947	132.381	132.346
6.21667	132.002	132.433	132.391
6.22	132.06	132.485	132.436
6.22333	132.122	132.536	132.483
6.22667	132.185	132.587	132.532
6.23	132.25	132.639	132.585
6.23333	132.316	132.695	132.642
6.23667	132.381	132.755	132.702
6.24	132.445	132.82	132.764
6.24333	132.509	132.885	132.827
6.24667	132.574	132.948	132.89
6.25	132.639	133.006	132.951
6.25333	132.707	133.064	133.011
6.25667	132.775	133.121	133.07
6.26	132.844	133.181	133.131
6.26333	132.912	133.243	133.194
6.26667	132.981	133.307	133.258
6.27	133.049	133.372	133.322
6.27333	133.115	133.436	133.385
6.27667	133.179	133.499	133.447
6.28	133.24	133.561	133.511
6.28333	133.301	133.624	133.574
6.28667	133.36	133.687	133.638
6.29	133.419	133.751	133.701
6.29333	133.479	133.817	133.765
6.29667	133.54	133.885	133.83
6.3	133.601	133.952	133.895
6.30333	133.663	134.018	133.961
6.30667	133.724	134.082	134.026
6.31	133.784	134.144	134.09
6.31333	133.843	134.204	134.151
6.31667	133.899	134.263	134.21
6.32	133.953	134.32	134.267
6.32333	134.005	134.376	134.322
6.32667	134.057	134.432	134.38
6.33	134.111	134.488	134.441
6.33333	134.168	134.543	134.505
6.33667	134.227	134.599	134.571
6.34	134.287	134.654	134.635
6.34333	134.345	134.71	134.696
6.34667	134.399	134.767	134.751
6.35	134.45	134.825	134.804
6.35333	134.5	134.882	134.855
6.35667	134.55	134.939	134.903
6.36	134.6	134.995	134.95
6.36333	134.651	135.05	134.995
6.36667	134.705	135.105	135.04
6.37	134.761	135.159	135.086
6.37333	134.82	135.213	135.134
6.37667	134.879	135.266	135.186
6.38	134.937	135.319	135.239
6.38333	134.994	135.372	135.294
6.38667	135.05	135.424	135.352
6.39	135.106	135.475	135.41
6.39333	135.162	135.526	135.47
6.39667	135.217	135.579	135.531
6.4	135.272	135.635	135.59
6.40333	135.325	135.692	135.648
6.40667	135.374	135.75	135.703
6.41	135.421	135.807	135.759
6.41333	135.468	135.864	135.814
6.41667	135.518	135.92	135.868
6.42	135.572	135.976	135.921
6.42333	135.628	136.032	135.973
6.42667	135.686	136.087	136.025
6.43	135.743	136.139	136.077
6.43333	135.802	136.191	136.129
6.43667	135.863	136.243	136.184
6.44	135.927	136.297	136.242
6.44333	135.99	136.351	136.301
6.44667	136.051	136.405	136.362
6.45	136.108	136.459	136.421
6.45333	136.163	136.514	136.48
6.45667	136.216	136.571	136.537
6.46	136.269	136.63	136.595
6.46333	136.324	136.689	136.652
6.46667	136.379	136.746	136.707
6.47	136.434	136.798	136.761
6.47333	136.488	136.847	136.814
6.47667	136.541	136.893	136.866
6.48	136.591	136.941	136.917
6.48333	136.641	136.99	136.97
6.48667	136.69	137.041	137.024
6.49	136.741	137.092	137.079
6.49333	136.793	137.145	137.133
6.49667	136.846	137.201	137.186
6.5	136.899	137.257	137.238
6.50333	136.952	137.313	137.288
6.50667	137.005	137.367	137.339
6.51	137.058	137.418	137.389
6.51333	137.11	137.468	137.44
6.51667	137.161	137.517	137.49
6.52	137.21	137.566	137.54
6.52333	137.256	137.615	137.59
6.52667	137.299	137.663	137.64
6.53	137.34	137.711	137.691
6.53333	137.378	137.759	137.742
6.53667	137.415	137.807	137.792
6.54	137.452	137.856	137.84
6.54333	137.493	137.907	137.886
6.54667	137.536	137.956	137.927
6.55	137.582	138.004	137.966
6.55333	137.63	138.05	138.005
6.55667	137.678	138.093	138.045
6.56	137.725	138.133	138.086
6.56333	137.768	138.173	138.128
6.56667	137.808	138.211	138.167
6.57	137.845	138.248	138.203
6.57333	137.883	138.284	138.237
6.57667	137.924	138.319	138.271
6.58	137.966	138.353	138.308
6.58333	138.009	138.389	138.348
6.58667	138.05	138.426	138.389
6.59	138.092	138.462	138.431
6.59333	138.133	138.497	138.471
6.59667	138.172	138.53	138.509
6.6	138.21	138.563	138.546
6.60333	138.245	138.597	138.583
6.60667	138.28	138.633	138.62
6.61	138.316	138.671	138.657
6.61333	138.353	138.709	138.693
6.61667	138.389	138.746	138.728
6.62	138.423	138.782	138.764
6.62333	138.455	138.817	138.8
6.62667	138.487	138.852	138.835
6.63	138.519	138.886	138.87
6.63333	138.552	138.919	138.904
6.63667	138.584	138.952	138.937
6.64	138.614	138.984	138.968
6.64333	138.642	139.014	138.996
6.64667	138.669	139.043	139.024
6.65	138.695	139.072	139.05
6.65333	138.72	139.101	139.075
6.65667	138.744	139.129	139.099
6.66	138.765	139.155	139.121
6.66333	138.785	139.18	139.142
[truncated: 101 more rows]
