# Supplementary material for: High-throughput reprogramming of an NRPS condensation domain
Source: Nat Chem Biol. 2024 Feb 2;20(6):761–9. doi: 10.1038/s41589-023-01532-x (PMC11142918; doi:10.1038/s41589-023-01532-x)
Supplement: Supplementary file 3 — Supporting data for Supplementary Figs. 1, 2 and 4–10. [file 41589_2023_1532_MOESM3_ESM.zip › Suppl. Fig. 5/Source Data Suppl. Fig. 5.xls]

## Sheet: Sheet0
Depth	Name	Panel in Figure	Sampe Name in Figure	Statistic	#Cells
	Ines 300321_7_010.fcs	g	SrfA-C* wildtype 15 min condensation		50000
>	Ines 300321_7_010.fcs/Single Cells 1	g	SrfA-C* wildtype 15 min condensation	92.4	46210
> >	Ines 300321_7_010.fcs/Single Cells 1/Single Cells 2	g	SrfA-C* wildtype 15 min condensation	70.1	32402
> > >	Ines 300321_7_010.fcs/Single Cells 1/Single Cells 2/Grey	g	SrfA-C* wildtype 15 min condensation	36.1	11707
> > >	Ines 300321_7_010.fcs/Single Cells 1/Single Cells 2/Yellow	g	SrfA-C* wildtype 15 min condensation	55.4	17964
> > >	Ines 300321_7_010.fcs/Single Cells 1/Single Cells 2/Green	g	SrfA-C* wildtype 15 min condensation	6.26	2029			Percentage and cell # of populations shown in Suppl. Figure 5 contour plots. After gating for single cell twice, populations in grey, green and yellow gates were analyzed as shown in Suppl. Figure 5.
	Ines 300321_8_011.fcs	a	Sort 1 15 min condensation		50000
>	Ines 300321_8_011.fcs/Single Cells 1	a	Sort 1 15 min condensation	93.1	46563
> >	Ines 300321_8_011.fcs/Single Cells 1/Single Cells 2	a	Sort 1 15 min condensation	68.8	32016
> > >	Ines 300321_8_011.fcs/Single Cells 1/Single Cells 2/Grey	a	Sort 1 15 min condensation	52.4	16790
> > >	Ines 300321_8_011.fcs/Single Cells 1/Single Cells 2/Yellow	a	Sort 1 15 min condensation	42.2	13498
> > >	Ines 300321_8_011.fcs/Single Cells 1/Single Cells 2/Green	a	Sort 1 15 min condensation	1.94	620
	Ines 070421_11_013.fcs	b	Sort 2 15 min condensation		50000
>	Ines 070421_11_013.fcs/Single Cells 1	b	Sort 2 15 min condensation	92.8	46416
> >	Ines 070421_11_013.fcs/Single Cells 1/Single Cells 2	b	Sort 2 15 min condensation	66.5	30846
> > >	Ines 070421_11_013.fcs/Single Cells 1/Single Cells 2/Single Cells 3	b	Sort 2 15 min condensation	97.1	29962
> > > >	Ines 070421_11_013.fcs/Single Cells 1/Single Cells 2/Single Cells 3/Grey	b	Sort 2 15 min condensation	30.8	9229
> > > >	Ines 070421_11_013.fcs/Single Cells 1/Single Cells 2/Single Cells 3/Yellow	b	Sort 2 15 min condensation	63.3	18972
> > > >	Ines 070421_11_013.fcs/Single Cells 1/Single Cells 2/Single Cells 3/Green	b	Sort 2 15 min condensation	4.18	1252
	Ines 150421_10_012.fcs	c	Sort 3 15 min condensation		50000
>	Ines 150421_10_012.fcs/Single Cells 1	c	Sort 3 15 min condensation	87.9	43947
> >	Ines 150421_10_012.fcs/Single Cells 1/Single Cells 2	c	Sort 3 15 min condensation	63.9	28063
> > >	Ines 150421_10_012.fcs/Single Cells 1/Single Cells 2/Grey	c	Sort 3 15 min condensation	14.9	4170
> > >	Ines 150421_10_012.fcs/Single Cells 1/Single Cells 2/Yellow	c	Sort 3 15 min condensation	44.5	12485
> > >	Ines 150421_10_012.fcs/Single Cells 1/Single Cells 2/Green	c	Sort 3 15 min condensation	39.8	11169
	Ines 150421_13_014.fcs	c	Sort 3 5 min condensation		50000
>	Ines 150421_13_014.fcs/Single Cells 1	c	Sort 3 5 min condensation	87.7	43867
> >	Ines 150421_13_014.fcs/Single Cells 1/Single Cells 2	c	Sort 3 5 min condensation	62.3	27313
> > >	Ines 150421_13_014.fcs/Single Cells 1/Single Cells 2/Grey	c	Sort 3 5 min condensation	16	4372
> > >	Ines 150421_13_014.fcs/Single Cells 1/Single Cells 2/Yellow	c	Sort 3 5 min condensation	54.6	14916
> > >	Ines 150421_13_014.fcs/Single Cells 1/Single Cells 2/Green	c	Sort 3 5 min condensation	28.3	7722
	Ines 230421_17_016.fcs	d	Sort 4 15 min condensation		50000
>	Ines 230421_17_016.fcs/Single Cells 1	d	Sort 4 15 min condensation	88.7	44337
> >	Ines 230421_17_016.fcs/Single Cells 1/Single Cells 2	d	Sort 4 15 min condensation	72.9	32341
> > >	Ines 230421_17_016.fcs/Single Cells 1/Single Cells 2/Single Cells 3	d	Sort 4 15 min condensation	98.8	31937
> > > >	Ines 230421_17_016.fcs/Single Cells 1/Single Cells 2/Single Cells 3/Grey	d	Sort 4 15 min condensation	14.4	4604
> > > >	Ines 230421_17_016.fcs/Single Cells 1/Single Cells 2/Single Cells 3/Yellow	d	Sort 4 15 min condensation	59.6	19025
> > > >	Ines 230421_17_016.fcs/Single Cells 1/Single Cells 2/Single Cells 3/Green	d	Sort 4 15 min condensation	24.2	7719
	Ines 230421_19_018.fcs	d	Sort 4 3 min condensation		50000
>	Ines 230421_19_018.fcs/Single Cells 1	d	Sort 4 3 min condensation	89.9	44937
> >	Ines 230421_19_018.fcs/Single Cells 1/Single Cells 2	d	Sort 4 3 min condensation	70.8	31809
> > >	Ines 230421_19_018.fcs/Single Cells 1/Single Cells 2/Single Cells 3	d	Sort 4 3 min condensation	98.7	31399
> > > >	Ines 230421_19_018.fcs/Single Cells 1/Single Cells 2/Single Cells 3/Grey	d	Sort 4 3 min condensation	15.2	4775
> > > >	Ines 230421_19_018.fcs/Single Cells 1/Single Cells 2/Single Cells 3/Yellow	d	Sort 4 3 min condensation	55.5	17420
> > > >	Ines 230421_19_018.fcs/Single Cells 1/Single Cells 2/Single Cells 3/Green	d	Sort 4 3 min condensation	27.1	8523
	Ines 250521_18_001.fcs	e	Sort 5 2 min condensation		50000
>	Ines 250521_18_001.fcs/Single Cells 1	e	Sort 5 2 min condensation	91.1	45533
> >	Ines 250521_18_001.fcs/Single Cells 1/Single Cells 2	e	Sort 5 2 min condensation	70.5	32084
> > >	Ines 250521_18_001.fcs/Single Cells 1/Single Cells 2/Grey	e	Sort 5 2 min condensation	17.8	5701
> > >	Ines 250521_18_001.fcs/Single Cells 1/Single Cells 2/Yellow	e	Sort 5 2 min condensation	48	15386
> > >	Ines 250521_18_001.fcs/Single Cells 1/Single Cells 2/Green	e	Sort 5 2 min condensation	35.6	11431
	210527_30_s5_18 FAMBP 2min_029.fcs	f	Post-Sort 5 2 min condensation		50000
>	210527_30_s5_18 FAMBP 2min_029.fcs/Single Cells 1	f	Post-Sort 5 2 min condensation	92.5	46267
> >	210527_30_s5_18 FAMBP 2min_029.fcs/Single Cells 1/Single Cells 2	f	Post-Sort 5 2 min condensation	44.6	20640
> > >	210527_30_s5_18 FAMBP 2min_029.fcs/Single Cells 1/Single Cells 2/Grey	f	Post-Sort 5 2 min condensation	14.3	2943
> > >	210527_30_s5_18 FAMBP 2min_029.fcs/Single Cells 1/Single Cells 2/Yellow	f	Post-Sort 5 2 min condensation	43.2	8925
> > >	210527_30_s5_18 FAMBP 2min_029.fcs/Single Cells 1/Single Cells 2/Green	f	Post-Sort 5 2 min condensation	39.3	8118
