# Supplementary material for: High-throughput reprogramming of an NRPS condensation domain
Source: Nat Chem Biol. 2024 Feb 2;20(6):761–9. doi: 10.1038/s41589-023-01532-x (PMC11142918; doi:10.1038/s41589-023-01532-x)
Supplement: Supplementary file 3 — Supporting data for Supplementary Figs. 1, 2 and 4–10. [file 41589_2023_1532_MOESM3_ESM.zip › Suppl. Fig. 7/Source Data Suppl. Fig. 7.xls]

## Sheet: Sheet0
Depth	Name	Panel in Figure	Sampe Name in Figure	Statistic	#Cells
	210622_21_s5_18 FAMBP 50 uM 5 min_021.fcs	a	Post-Sort 5		50000
>	210622_21_s5_18 FAMBP 50 uM 5 min_021.fcs/Single Cells 1	a	Post-Sort 5	95	47477
> >	210622_21_s5_18 FAMBP 50 uM 5 min_021.fcs/Single Cells 1/Single Cells 2	a	Post-Sort 5	55.3	26272
> > >	210622_21_s5_18 FAMBP 50 uM 5 min_021.fcs/Single Cells 1/Single Cells 2/Grey	a	Post-Sort 5	16.7	4383
> > >	210622_21_s5_18 FAMBP 50 uM 5 min_021.fcs/Single Cells 1/Single Cells 2/Yellow	a	Post-Sort 5	49.2	12920
> > >	210622_21_s5_18 FAMBP 50 uM 5 min_021.fcs/Single Cells 1/Single Cells 2/Green	a	Post-Sort 5	34.2	8976
	210622_22_s5_18a FAMBP 50 uM 5 min_022.fcs	i	SrfA-C_Variant 15		50000		Percentage and cell # of populations shown in Suppl. Figure 7 contour plots. After gating for single cell twice, populations in grey, green and yellow gates were analyzed as shown in Suppl. Figure 7.
>	210622_22_s5_18a FAMBP 50 uM 5 min_022.fcs/Single Cells 1	i	SrfA-C_Variant 15	96.7	48330
> >	210622_22_s5_18a FAMBP 50 uM 5 min_022.fcs/Single Cells 1/Single Cells 2	i	SrfA-C_Variant 15	52.7	25470
> > >	210622_22_s5_18a FAMBP 50 uM 5 min_022.fcs/Single Cells 1/Single Cells 2/Grey	i	SrfA-C_Variant 15	20.5	5233
> > >	210622_22_s5_18a FAMBP 50 uM 5 min_022.fcs/Single Cells 1/Single Cells 2/Yellow	i	SrfA-C_Variant 15	58.1	14805
> > >	210622_22_s5_18a FAMBP 50 uM 5 min_022.fcs/Single Cells 1/Single Cells 2/Green	i	SrfA-C_Variant 15	21	5354
	210622_25_s5_18e FAMBP 50 uM 5 min_025.fcs	d	SrfA-C_Variant 4		50000
>	210622_25_s5_18e FAMBP 50 uM 5 min_025.fcs/Single Cells 1	d	SrfA-C_Variant 4	96.5	48237
> >	210622_25_s5_18e FAMBP 50 uM 5 min_025.fcs/Single Cells 1/Single Cells 2	d	SrfA-C_Variant 4	53.9	25994
> > >	210622_25_s5_18e FAMBP 50 uM 5 min_025.fcs/Single Cells 1/Single Cells 2/Yellow	d	SrfA-C_Variant 4	60.2	15660
> > >	210622_25_s5_18e FAMBP 50 uM 5 min_025.fcs/Single Cells 1/Single Cells 2/Grey	d	SrfA-C_Variant 4	24.6	6404
> > >	210622_25_s5_18e FAMBP 50 uM 5 min_025.fcs/Single Cells 1/Single Cells 2/Green	d	SrfA-C_Variant 4	13.8	3593
	210902_7_18b FAMBP 50 uM 5min_007.fcs	b	SrfA-CFA		50000
>	210902_7_18b FAMBP 50 uM 5min_007.fcs/Single Cells 1	b	SrfA-CFA	95	47524
> >	210902_7_18b FAMBP 50 uM 5min_007.fcs/Single Cells 1/Single Cells 2	b	SrfA-CFA	59	28032
> > >	210902_7_18b FAMBP 50 uM 5min_007.fcs/Single Cells 1/Single Cells 2/Green	b	SrfA-CFA	26.8	7521
> > >	210902_7_18b FAMBP 50 uM 5min_007.fcs/Single Cells 1/Single Cells 2/Grey	b	SrfA-CFA	22.2	6229
> > >	210902_7_18b FAMBP 50 uM 5min_007.fcs/Single Cells 1/Single Cells 2/Yellow	b	SrfA-CFA	48.9	13706
	210902_8_18l FAMBP 50 uM 5min_008.fcs	g	SrfA-C_Variant 13		50000
>	210902_8_18l FAMBP 50 uM 5min_008.fcs/Single Cells 1	g	SrfA-C_Variant 13	95.7	47859
> >	210902_8_18l FAMBP 50 uM 5min_008.fcs/Single Cells 1/Single Cells 2	g	SrfA-C_Variant 13	65.1	31141
> > >	210902_8_18l FAMBP 50 uM 5min_008.fcs/Single Cells 1/Single Cells 2/Green	g	SrfA-C_Variant 13	9.03	2812
> > >	210902_8_18l FAMBP 50 uM 5min_008.fcs/Single Cells 1/Single Cells 2/Grey	g	SrfA-C_Variant 13	25.7	8002
> > >	210902_8_18l FAMBP 50 uM 5min_008.fcs/Single Cells 1/Single Cells 2/Yellow	g	SrfA-C_Variant 13	62.3	19397
	210902_9_18m FAMBP 50 uM 5min_009.fcs	c	SrfA-C_Variant 1		50000
>	210902_9_18m FAMBP 50 uM 5min_009.fcs/Single Cells 1	c	SrfA-C_Variant 1	94.9	47467
> >	210902_9_18m FAMBP 50 uM 5min_009.fcs/Single Cells 1/Single Cells 2	c	SrfA-C_Variant 1	62.3	29568
> > >	210902_9_18m FAMBP 50 uM 5min_009.fcs/Single Cells 1/Single Cells 2/Grey	c	SrfA-C_Variant 1	26.6	7855
> > >	210902_9_18m FAMBP 50 uM 5min_009.fcs/Single Cells 1/Single Cells 2/Yellow	c	SrfA-C_Variant 1	45.1	13330
> > >	210902_9_18m FAMBP 50 uM 5min_009.fcs/Single Cells 1/Single Cells 2/Green	c	SrfA-C_Variant 1	25.7	7597
	210902_10_18h FAMBP 50 uM 5min_010.fcs	h	SrfA-C_Variant 14		50000
>	210902_10_18h FAMBP 50 uM 5min_010.fcs/Single Cells 1	h	SrfA-C_Variant 14	95.8	47886
> >	210902_10_18h FAMBP 50 uM 5min_010.fcs/Single Cells 1/Single Cells 2	h	SrfA-C_Variant 14	57.1	27342
> > >	210902_10_18h FAMBP 50 uM 5min_010.fcs/Single Cells 1/Single Cells 2/Grey	h	SrfA-C_Variant 14	27.5	7512
> > >	210902_10_18h FAMBP 50 uM 5min_010.fcs/Single Cells 1/Single Cells 2/Yellow	h	SrfA-C_Variant 14	42.6	11643
> > >	210902_10_18h FAMBP 50 uM 5min_010.fcs/Single Cells 1/Single Cells 2/Green	h	SrfA-C_Variant 14	26.5	7256
	210902_11_18f FAMBP 50 uM 5min_011.fcs	e	SrfA-C_Variant 7		50000
>	210902_11_18f FAMBP 50 uM 5min_011.fcs/Single Cells 1	e	SrfA-C_Variant 7	95.2	47580
> >	210902_11_18f FAMBP 50 uM 5min_011.fcs/Single Cells 1/Single Cells 2	e	SrfA-C_Variant 7	61.1	29053
> > >	210902_11_18f FAMBP 50 uM 5min_011.fcs/Single Cells 1/Single Cells 2/Grey	e	SrfA-C_Variant 7	22.9	6642
> > >	210902_11_18f FAMBP 50 uM 5min_011.fcs/Single Cells 1/Single Cells 2/Yellow	e	SrfA-C_Variant 7	55.5	16118
> > >	210902_11_18f FAMBP 50 uM 5min_011.fcs/Single Cells 1/Single Cells 2/Green	e	SrfA-C_Variant 7	17.4	5057
	210902_12_18p FAMBP 50 uM 5min_012.fcs	f	SrfA-C_Variant 11		50000
>	210902_12_18p FAMBP 50 uM 5min_012.fcs/Single Cells 1	f	SrfA-C_Variant 11	95.9	47933
> >	210902_12_18p FAMBP 50 uM 5min_012.fcs/Single Cells 1/Single Cells 2	f	SrfA-C_Variant 11	60.8	29142
> > >	210902_12_18p FAMBP 50 uM 5min_012.fcs/Single Cells 1/Single Cells 2/Yellow	f	SrfA-C_Variant 11	53.1	15488
> > >	210902_12_18p FAMBP 50 uM 5min_012.fcs/Single Cells 1/Single Cells 2/Grey	f	SrfA-C_Variant 11	22.9	6670
> > >	210902_12_18p FAMBP 50 uM 5min_012.fcs/Single Cells 1/Single Cells 2/Green	f	SrfA-C_Variant 11	21.9	6378
