# Supplementary material for: High-throughput reprogramming of an NRPS condensation domain
Source: Nat Chem Biol. 2024 Feb 2;20(6):761–9. doi: 10.1038/s41589-023-01532-x (PMC11142918; doi:10.1038/s41589-023-01532-x)
Supplement: Supplementary file 3 — Supporting data for Supplementary Figs. 1, 2 and 4–10. [file 41589_2023_1532_MOESM3_ESM.zip › Suppl. Fig. 8/Source Data Suppl. Fig. 8.xlsx]

## Sheet: kobs calulations - panel b
Two biological replicates were performed to determine apparent rate constants.
Biological replicate 1
10-undecynoyl-L-Leu - standard curve regression
slope	1.415e-06
std. error	2.977e-08
semi kinetics
	SrfA-CFA			SrfA-C_Variant 14			SrfA-C_Variant 1
reaction time (s)	Isolated Ion Count [M+H]+ = 296			Isolated Ion Count [M+H]+ = 296			Isolated Ion Count [M+H]+ = 296
	Sample 1	Sample 2		Sample 1	Sample 2		Sample 1	Sample 2
20	1695997	1924874		1084378	1052039							comment: reaction samples were diluted 8.4x for LC-MS measurement preparation (in contrast to product standard samples), which was considered in calculations of product concentration in reactions
25							719738	746319				comment: Reactions were run at 1 μM SrfA-CFA or variant, which was considered for kobs and TTN calculations
40	3378981	3341315		2286303	1935017
60							1068115	1431483
80	5156647	5822249		3072150	3979845		1377327	1763021
	slope	72592		slope	46175		slope	20605
	std error	3659		std error	2910		std error	1529
	kobs (min-1)	51.6247		kobs (min-1)	32.7559		kobs (min-1)	14.6169
	std dev	2.81268		std dev	2.17631		std dev	1.1274
Biological replicate 2
10-undecynoyl-L-Leu - standard curve regression
slope	1.036e-06
std. error	4.564e-08
semi kinetics
	SrfA-CFA			SrfA-C_Variant 14			SrfA-C_Variant 1
reaction time (s)	Isolated Ion Count [M+H]+ = 296			Isolated Ion Count [M+H]+ = 296			Isolated Ion Count [M+H]+ = 296
	Sample 1	Sample 2		Sample 1	Sample 2		Sample 1	Sample 2
20	1260867	1186570		863805	717839		326443	244736						comment: reaction samples were diluted 8.4x for LC-MS measurement preparation (in contrast to product standard samples), which was considered in calculations of product concentration in reactions
50	3080849	3379619		2542698	1966088		875989	981487						comment: Reactions were run at 1 μM SrfA-CFA or variant, which was considered for kobs and TTN calculations
	slope	64133		slope	44323		slope	17982
	std error	1785		std error	3374		std error	1115
	kobs (min-1)	33.3929		kobs (min-1)	23.0205		kobs (min-1)	9.33952
	std dev	1.73575		std dev	2.02469		std dev	0.71039
Average kobs and TTN over Bioloical Replicates 1-2
	SrfA-CFA	SrfA-C_Variant 14	SrfA-C_Variant 1
kobs (min-1)	42.5088	27.8882	11.9782
std dev	9.11592	4.8677	2.6387
