# Supplementary material for: High-throughput reprogramming of an NRPS condensation domain
Source: Nat Chem Biol. 2024 Feb 2;20(6):761–9. doi: 10.1038/s41589-023-01532-x (PMC11142918; doi:10.1038/s41589-023-01532-x)
Supplement: Supplementary file 3 — Supporting data for Supplementary Figs. 1, 2 and 4–10. [file 41589_2023_1532_MOESM3_ESM.zip › Suppl. Fig. 9/Source Data Suppl. Fig. 9.xlsx]

## Sheet: time course - panel a
One biological replicate was performed to determine product formation over a time course
10-undecynoyl-L-Leu - standard curve regression
slope	1.919e-06
std. error	4.168e-08
semi kinetics
	SrfA-CFA							SrfA-C
reaction time (s)	Isolated Ion Count [M+H]+ = 296				10-undecynoyl-L-Leu formation [norm. to SrfA-C (μM/μM)]			Isolated Ion Count [M+H]+ = 296				10-undecynoyl-L-Leu formation [norm. to SrfA-C (μM/μM)]
	Sample 1	Sample 2	average	std dev	average	std dev		Sample 1	Sample 2	average	std dev	average	std dev
0								0	0	0	0	0	0
20	694899	742035	718467	23568	11.5201	0.377897
70	2095062	2790053	2.44256e+06	347496	39.1647	5.57185
240	9988264	10827541	1.04079e+07	419638	166.884	6.72861											comment: reaction samples were diluted 8.4x for LC-MS measurement preparation (in contrast to product standard samples), which was considered in calculations of product concentration in reactions
300								532531	692000	612266	79734.5	4.90863	0.639244				comment: Reactions were run at 1 μM SrfA-CFA and 2 μM SrfA-C
360	12364674	11229671	1.17972e+07	567502	189.16	9.0995
480	13700014	12373926	13036970	663044	209.039	10.6315		979622	1451599	1.21561e+06	235988	9.74574	1.89196
600	13846727	13104326	1.34755e+07	371200	216.071	5.95194
720								1141673	1905026	1.52335e+06	381676	12.2129	3.05996
900	13710898	13332201	1.35215e+07	189348	216.809	3.03607
1200								1847404	2370364	2108884	261480	16.9073	2.09633
1800	13078676	14189688	13634182	555506	218.615	8.90716
2100								3177105	3701408	3.43926e+06	262152	27.5731	2.10171
3000								2973009	4027324	3.50017e+06	527158	28.0614	4.2263
9300								3186170	2690390	2938280	247890	23.5566	1.98737

## Sheet: panel b
One biological replicate was performed to determine total turnovers
10-undecynoyl-L-Leu - standard curve regression
slope	2.256e-06
std. error	2.722e-08
endpoint measurement
	5 min pre-loading				20 min pre-loading
	Isolated Ion Count [M+H]+ = 296				Isolated Ion Count [M+H]+ = 296
	Sample 1	Sample 2			Sample 1	Sample 2
	15762085	13984191			9467859	8592449
											comment: reaction samples were diluted 8.4x for LC-MS measurement preparation (in contrast to product standard samples), which was considered in calculations of product concentration in reactions
average	14873138			average	9030154						comment: Reactions were run at 1 μM SrfA-CFA
std dev	888947			std dev	437705
	TTN	280.361			TTN	170.22
	std dev	17.0948			std dev	8.50257

## Sheet: panel c
One biological replicate was performed to determine relative product formation
10-undecynoyl-L-Leu - standard curve regression
slope	1.649e-06
std. error	3.656e-08										comment: reaction samples were diluted 8.4x for LC-MS measurement preparation (in contrast to product standard samples), which was considered in calculations of product concentration in reactions
Relative product formation of SRfA-CFA with addition of freshly prepared TycA*							Reaction Volumes through experimental steps
	Isolated Ion Count [M+H]+ = 296						step	before removing sample	after removing sample	after adding fresh TycA*
reaction time	10 min	20 min	30 min	40 min			reaction time	10min	10min	10min
sample 1	19975678	13782251	13920601	10070111			reaction volume (μL)	40	27.5	47.5
sample 2	21371926	16155931	12734252	8722449			SrfA-CFA (μM)	1	1	0.578947
	10-undecynoyl-L-Leu (μM)						reaction time	20 min	20 min	20 min
reaction time	10 min	20 min	30 min	40 min			reaction volume (μL)	47.5	35	55
sample 1	275.231	189.896	191.802	138.749			SrfA-CFA (μM)	0.578947	0.578947	0.368421
sample 2	294.469	222.601	175.456	120.181
average	284.85	206.249	183.629	129.465			reaction time	30 min	30 min	30 min
std error	9.61897	16.3527	8.17294	9.28425			reaction volume (μL)	55	42.5	62.5
							SrfA-CFA (μM)	0.368421	0.368421	0.250526
							reaction time	40 min
							reaction volume (μL)	62.5
							SrfA-CFA (μM)	0.250526
10-undecynoyl-L-Leu formed through different steps
step		10-undecynoyl-L-Leu (nmol)	10-undecynoyl-L-Leu formed through fresh TycA* addition (nmol)	10-undecynoyl-L-Leu formed through fresh TycA* addition [normalized to SrfA-CFA (μM/μM)]	SrfCFA (uM)	Total 10-undecynoyl-L-Leu formation [normalized to SrfA-CFA (μM/μM)]
							average	std error
10 min - before removing sample	sample 1	11.0092		275.231	1	275.231	284.85	9.61897
	sample 2	11.7788		294.469	1	294.469
10 min- after removing sample	sample 1	7.56886			1
	sample 2	8.0979			1
20 min - before removing sample	sample 1	9.02007	1.45121	52.7713	0.578947	328.002	356.248	28.2455
	sample 2	10.5736	2.47567	90.0244	0.578947	384.493
20 min- after removing sample	sample 1	6.64636			0.578947
	sample 2	7.79105			0.578947
30 min - before removing sample	sample 1	10.5491	3.90277	192.604	0.368421	520.606	498.423	22.1837
	sample 2	9.65011	1.85906	91.7456	0.368421	476.239
30 min- after removing sample	sample 1	8.1516			0.368421
	sample 2	7.4569			0.368421
40 min - before removing sample	sample 1	8.67182	0.520219	33.2241	0.250526	553.831	516.772	37.059
	sample 2	7.51129	0.0543879	3.47351	0.250526	479.713
40 min- after removing sample	sample 1	6.93746			0.250526
	sample 2	6.00903			0.250526
