# Supplementary material for: High-throughput reprogramming of an NRPS condensation domain
Source: Nat Chem Biol. 2024 Feb 2;20(6):761–9. doi: 10.1038/s41589-023-01532-x (PMC11142918; doi:10.1038/s41589-023-01532-x)
Supplement: Supplementary file 4 — Raw data for flow cytometry and FACS dot plots of Figs. 2 and 3. [file 41589_2023_1532_MOESM4_ESM.zip]

Archive with 4 entries (4 files):
- Source Data Fig. 2_1.wsp
- Source Data Fig. 2_2.wsp
- Source Data Fig. 3_1.wsp
- Source Data Fig. 3_2.wsp
