# Supplementary material for: High-throughput reprogramming of an NRPS condensation domain
Source: Nat Chem Biol. 2024 Feb 2;20(6):761–9. doi: 10.1038/s41589-023-01532-x (PMC11142918; doi:10.1038/s41589-023-01532-x)
Supplement: Supplementary file 6 — Exported statistics for flow cytometry analysis. [file 41589_2023_1532_MOESM6_ESM.xls]

## Sheet: SrfA-C no donor - left plot
Depth	Name	sample name in figure	Statistic	#Cells
	200610 libs and snac_3b_ SrfC ab1 titration 0p9_004.fcs	SrfA-C no donor		50000
>	200610 libs and snac_3b_ SrfC ab1 titration 0p9_004.fcs/Single cells 1	SrfA-C no donor	54.1	27050
> >	200610 libs and snac_3b_ SrfC ab1 titration 0p9_004.fcs/Single cells 1/Single Cells 2	SrfA-C no donor	94.5	25570
> > >	200610 libs and snac_3b_ SrfC ab1 titration 0p9_004.fcs/Single cells 1/Single Cells 2/Green	SrfA-C no donor	0.055	14
> > >	200610 libs and snac_3b_ SrfC ab1 titration 0p9_004.fcs/Single cells 1/Single Cells 2/Grey	SrfA-C no donor	26.8	6841
> > >	200610 libs and snac_3b_ SrfC ab1 titration 0p9_004.fcs/Single cells 1/Single Cells 2/Yellow	SrfA-C no donor	73	18661
	210209_7_SrfC TycAWS pY 1p5 + 75uM_007.fcs	SrfA-C (glycosylated) - W227S TycA/O-propargyl-L-Tyr		50000
>	210209_7_SrfC TycAWS pY 1p5 + 75uM_007.fcs/Single cells 1	SrfA-C (glycosylated) - W227S TycA/O-propargyl-L-Tyr	89.1	44570
> >	210209_7_SrfC TycAWS pY 1p5 + 75uM_007.fcs/Single cells 1/Single Cells 2	SrfA-C (glycosylated) - W227S TycA/O-propargyl-L-Tyr	69.4	30930
> > >	210209_7_SrfC TycAWS pY 1p5 + 75uM_007.fcs/Single cells 1/Single Cells 2/Grey	SrfA-C (glycosylated) - W227S TycA/O-propargyl-L-Tyr	21.7	6724
> > >	210209_7_SrfC TycAWS pY 1p5 + 75uM_007.fcs/Single cells 1/Single Cells 2/Yellow	SrfA-C (glycosylated) - W227S TycA/O-propargyl-L-Tyr	38	11752
> > >	210209_7_SrfC TycAWS pY 1p5 + 75uM_007.fcs/Single cells 1/Single Cells 2/Green	SrfA-C (glycosylated) - W227S TycA/O-propargyl-L-Tyr	38.8	12001
	210209_9_ g1KO TycAWS pY 1p5 + 75uM 1-3 in 1step_009.fcs	SrfA-C* (non-glycosylated) W227S TycA/O-propargyl-L-Tyr		50000
>	210209_9_ g1KO TycAWS pY 1p5 + 75uM 1-3 in 1step_009.fcs/Single cells 1	SrfA-C* (non-glycosylated) W227S TycA/O-propargyl-L-Tyr	88.8	44392
> >	210209_9_ g1KO TycAWS pY 1p5 + 75uM 1-3 in 1step_009.fcs/Single cells 1/Single Cells 2	SrfA-C* (non-glycosylated) W227S TycA/O-propargyl-L-Tyr	71	31517
> > >	210209_9_ g1KO TycAWS pY 1p5 + 75uM 1-3 in 1step_009.fcs/Single cells 1/Single Cells 2/Grey	SrfA-C* (non-glycosylated) W227S TycA/O-propargyl-L-Tyr	26.2	8250
> > >	210209_9_ g1KO TycAWS pY 1p5 + 75uM 1-3 in 1step_009.fcs/Single cells 1/Single Cells 2/Yellow	SrfA-C* (non-glycosylated) W227S TycA/O-propargyl-L-Tyr	2.66	839
> > >	210209_9_ g1KO TycAWS pY 1p5 + 75uM 1-3 in 1step_009.fcs/Single cells 1/Single Cells 2/Green	SrfA-C* (non-glycosylated) W227S TycA/O-propargyl-L-Tyr	69	21741
	Percentage and cell # of populations shown in Figure 2 contour plots. After gating for single cell twice, populations in grey, green and yellow gates were analyzed as shown in Figure 2.
