# Supplementary material for: High-throughput reprogramming of an NRPS condensation domain
Source: Nat Chem Biol. 2024 Feb 2;20(6):761–9. doi: 10.1038/s41589-023-01532-x (PMC11142918; doi:10.1038/s41589-023-01532-x)
Supplement: Supplementary file 7 — Exported statistics for flow cytometry/FACS analysis. [file 41589_2023_1532_MOESM7_ESM.xls]

## Sheet: Sheet0
Depth	Name	sample name in figure	Statistic	#Cells
	Ines 300321_8_011.fcs	C domain library- 15 min condensation		50000
>	Ines 300321_8_011.fcs/Single cells 1	C domain library- 15 min condensation	93.1	46563
> >	Ines 300321_8_011.fcs/Single cells 1/Single Cells 2	C domain library- 15 min condensation	68.8	32016
> > >	Ines 300321_8_011.fcs/Single cells 1/Single Cells 2/Grey	C domain library- 15 min condensation	52.4	16790
> > >	Ines 300321_8_011.fcs/Single cells 1/Single Cells 2/Yellow	C domain library- 15 min condensation	42.2	13498
> > >	Ines 300321_8_011.fcs/Single cells 1/Single Cells 2/Green	C domain library- 15 min condensation	1.94	620
	210527_30_s5_18 FAMBP 2min_029.fcs	C domain library- 2 min condensation		50000
>	210527_30_s5_18 FAMBP 2min_029.fcs/Single cells 1	C domain library- 2 min condensation	92.5	46267
> >	210527_30_s5_18 FAMBP 2min_029.fcs/Single cells 1/Single Cells 2	C domain library- 2 min condensation	44.6	20640
> > >	210527_30_s5_18 FAMBP 2min_029.fcs/Single cells 1/Single Cells 2/Grey	C domain library- 2 min condensation	14.3	2943
> > >	210527_30_s5_18 FAMBP 2min_029.fcs/Single cells 1/Single Cells 2/Yellow	C domain library- 2 min condensation	43.2	8925
> > >	210527_30_s5_18 FAMBP 2min_029.fcs/Single cells 1/Single Cells 2/Green	C domain library- 2 min condensation	39.3	8118
	Percentage and cell # of populations shown in Figure 3 contour plots. After gating for single cell twice, populations in grey, green and yellow gates were analyzed as shown in Figure 3.
