# Supplementary material for: High-throughput reprogramming of an NRPS condensation domain
Source: Nat Chem Biol. 2024 Feb 2;20(6):761–9. doi: 10.1038/s41589-023-01532-x (PMC11142918; doi:10.1038/s41589-023-01532-x)
Supplement: Supplementary file 8 — Statistical source data for enzyme apparent rate constants. [file 41589_2023_1532_MOESM8_ESM.xlsx]

## Sheet: Raw data
Four biological replicates were performed to determine apparent rate constants.
Biological replicate 1
10-undecynoyl-L-Leu - standard curve regression
slope	1.5849e-06
std. error	4.2363e-08
semi kinetics
	SrfA-CFA				SrfA-C
reaction time (s)	Isolated Ion Count [M+H]+ = 296				Isolated Ion Count [M+H]+ = 296
	Sample 1	Sample 2	Sample 3		Sample 1	Sample 2	Sample 3
5	475301	919690	304941						comment: reaction samples were diluted 8.4x for LC-MS measurement preparation (in contrast to product standard samples), which was considered in calculations of product concentration in reactions
25	867847	1148244	1711883						comment: Reactions were run at 1 μM SrfA-CFA and 2 μM SrfA-C, which was considered for kobs and TTN calculations
50	2080404	2603410	3111499
75	3088791	3.383e+06	2.90083e+06
300					718709	722450	664501
480					1033326	1099313	1088989
endpoint measurement
	SrfA-CFA				SrfA-C
reaction time (s)	Isolated Ion Count [M+H]+ = 296				Isolated Ion Count [M+H]+ = 296
	Sample 1	Sample 2	Sample 3		Sample 1	Sample 2	Sample 3
	16857035	16027131	15168731		2414261	1973103	2208165
Biological replicate 2
10-undecynoyl-L-Leu - standard curve regression
slope	1.7874e-06
std. error	1.74015e-08
semi kinetics
	SrfA-CFA				SrfA-C
reaction time (s)	Isolated Ion Count [M+H]+ = 296				Isolated Ion Count [M+H]+ = 296
	Sample 1	Sample 2	Sample 3		Sample 1	Sample 2	Sample 3
20	605980	967154	670581						comment: reaction samples were diluted 8.4x for LC-MS measurement preparation (in contrast to product standard samples), which was considered in calculations of product concentration in reactions
40	1906802	2587775	1885293						comment: Reactions were run at 1 μM SrfA-CFA and 2 μM SrfA-C, which was considered for kobs and TTN calculations
60	3721140	4022345	2720996
300					475565	483548	407446
480					813044	911645	868299
endpoint measurement
	SrfA-CFA				SrfA-C
reaction time (s)	Isolated Ion Count [M+H]+ = 296				Isolated Ion Count [M+H]+ = 296
	Sample 1	Sample 2	Sample 3		Sample 1	Sample 2	Sample 3
	10301642	8812273	10137092		1640143	1192794	1444518
Biological replicate 3
10-undecynoyl-L-Leu - standard curve regression
slope	1.82385e-06
std. error	3.54645e-08
semi kinetics
	SrfA-CFA				SrfA-C
reaction time (s)	Isolated Ion Count [M+H]+ = 296				Isolated Ion Count [M+H]+ = 296
	Sample 1	Sample 2	Sample 3		Sample 1	Sample 2	Sample 3
20	498590	609549	554000						comment: reaction samples were diluted 8.4x for LC-MS measurement preparation (in contrast to product standard samples), which was considered in calculations of product concentration in reactions
45	1866481	1594348	1736053						comment: Reactions were run at 1 μM SrfA-CFA and 2 μM SrfA-C, which was considered for kobs and TTN calculations
70		2922280	2815083
80	3218094
180					409896	310412	411466
420					1226107	1213244	755725
600					1444777	1285417	1031479
endpoint measurement
	SrfA-CFA				SrfA-C
reaction time (s)	Isolated Ion Count [M+H]+ = 296				Isolated Ion Count [M+H]+ = 296
	Sample 1	Sample 2	Sample 3		Sample 1	Sample 2	Sample 3
	16275719	16140441	15289092		3602367	3415982	3039063
Biological replicate 4 (used for Figure 4)
10-undecynoyl-L-Leu - standard curve regression
slope	1.97505e-06
std. error	4.1067e-08
semi kinetics
	SrfA-CFA				SrfA-C
reaction time (s)	Isolated Ion Count [M+H]+ = 296				Isolated Ion Count [M+H]+ = 296
	Sample 1	Sample 2	Sample 3		Sample 1	Sample 2	Sample 3
20	647796	430183	446739						comment: reaction samples were diluted 8.4x for LC-MS measurement preparation (in contrast to product standard samples), which was considered in calculations of product concentration in reactions
50	1657013	1157037	1278108						comment: Reactions were run at 1 μM SrfA-CFA and 2 μM SrfA-C, which was considered for kobs and TTN calculations
70	2543601	1861786	2184078
120					187068	197958	264171
300					523762	607050	689205
480					747721	842129	1205697
endpoint measurement
	SrfA-CFA				SrfA-C
reaction time (s)	Isolated Ion Count [M+H]+ = 296				Isolated Ion Count [M+H]+ = 296
	Sample 1	Sample 2	Sample 3		Sample 1	Sample 2	Sample 3
	14525116	14899836	15813184		2864019	3114829	2914454
