# Supplementary material for: High-throughput reprogramming of an NRPS condensation domain
Source: Nat Chem Biol. 2024 Feb 2;20(6):761–9. doi: 10.1038/s41589-023-01532-x (PMC11142918; doi:10.1038/s41589-023-01532-x)
Supplement: Supplementary file 9 — Statistical source data for LC–MS and LC–HRMS/MS data. [file 41589_2023_1532_MOESM9_ESM.xlsx]

## Sheet: Panel b
m/z	Intensity (%)
150.36	0
150.43	128
150.49	0
150.83	0
150.9	20400
150.97	37800
151.03	256
151.1	0
151.3	0
151.37	120000
151.44	29300
151.51	227000
151.57	125000
151.64	7170
151.71	62000
151.78	112000
151.84	109000
151.91	277000
151.98	88500
152.05	387000
152.11	163000
152.18	223000
152.25	315000
152.32	173000
152.38	94600
152.45	172000
152.52	202000
152.59	33400
152.66	23000
152.72	254000
152.79	70500
152.86	202000
152.93	269000
152.99	23200
153.06	0
153.13	130000
153.2	17200
153.26	0
153.33	48600
153.4	269000
153.47	15900
153.53	0
153.67	0
153.74	28800
153.8	155000
153.87	4990
153.94	0
154.01	0
154.07	7300
154.14	135000
154.21	6530
154.28	130000
154.34	95900
154.41	90900
154.48	24700
154.55	89200
154.61	36200
154.68	117000
154.75	145000
154.82	123000
154.88	122000
154.95	10400
155.02	9090
155.09	291000
155.15	257000
155.22	219000
155.29	54500
155.36	29400
155.42	87000
155.49	214000
155.56	252000
155.63	178000
155.69	158000
155.76	60500
155.83	174000
155.9	226000
155.96	27700
156.03	53600
156.1	48600
156.17	232000
156.23	125000
156.3	121000
156.37	63100
156.44	83600
156.5	289000
156.57	20700
156.64	104000
156.71	182000
156.77	56200
156.84	140000
156.91	100000
156.98	78900
157.04	214000
157.11	29800
157.18	111000
157.25	48800
157.32	93600
157.38	53900
157.45	157000
157.52	411000
157.59	72100
157.65	0
157.92	0
157.99	175000
158.06	175000
158.13	33200
158.19	111000
158.26	214000
158.33	114000
158.4	256
158.46	204000
158.53	122000
158.6	222000
158.67	19500
158.73	105000
158.8	5250
158.87	88100
158.94	127000
159	25900
159.07	112000
159.14	233000
159.21	73000
159.27	28700
159.34	0
159.61	0
159.68	12200
159.75	26400
159.81	0
159.88	0
159.95	36100
160.02	126000
160.08	143000
160.15	51700
160.22	1660
160.29	0
160.96	0
161.03	17700
161.1	768
161.16	31100
161.23	5120
161.3	123000
161.37	121000
161.43	32300
161.5	0
161.77	0
161.84	384
161.91	0
162.18	0
162.25	19200
162.31	44500
162.38	0
162.45	0
162.52	25200
162.58	16400
162.65	0
162.85	0
162.92	50300
162.99	152000
163.06	156000
163.12	3200
163.19	34800
163.26	256000
163.33	69600
163.39	4220
163.46	42900
163.53	512
163.6	0
163.66	0
163.73	78500
163.8	145000
163.87	23600
163.93	59900
164	76000
164.07	41900
164.14	17200
164.2	91800
164.27	3200
164.34	0
164.41	67800
164.47	3460
164.54	0
164.61	8960
164.68	2050
164.74	12800
164.81	68900
164.88	198000
164.95	135000
165.01	70000
165.08	41700
165.15	86000
165.22	3070
165.28	0
165.49	0
165.55	155000
165.62	53400
165.69	384
165.76	0
165.82	1660
165.89	169000
165.96	235000
166.03	6020
166.09	75000
166.16	10100
166.23	0
166.3	0
166.36	155000
166.43	107000
166.5	1410
166.57	0
166.9	0
166.97	15700
167.04	14700
167.11	4220
167.18	91900
167.24	55600
167.31	16400
167.38	58100
167.45	27500
167.51	76000
167.58	2430
167.65	0
167.92	0
167.99	132000
168.05	131000
168.12	2690
168.19	95000
168.26	19700
168.32	0
168.73	0
168.8	105000
168.86	6270
168.93	0
169	87700
169.07	26600
169.13	131000
169.2	44500
169.27	1280
169.34	0
169.54	0
169.61	93400
169.67	32000
169.74	0
169.88	0
169.94	18200
170.01	128
170.08	0
170.15	1790
170.21	78900
170.28	65200
170.35	19800
170.42	0
170.48	36100
170.55	27500
170.62	88100
170.69	13800
170.75	134000
170.82	103000
170.89	42400
170.96	94300
171.02	13200
171.09	96600
171.16	71700
171.23	27800
171.29	36700
171.36	140000
171.43	73500
171.5	199000
171.56	112000
171.63	3070
171.7	1410
171.77	107000
171.83	85300
171.9	186000
171.97	9470
172.04	0
172.17	0
172.24	122000
172.31	187000
172.38	29200
172.44	0
172.65	0
172.71	51700
172.78	42600
172.85	0
173.05	0
173.12	46300
173.19	65900
173.25	3580
173.32	63000
173.39	73600
173.46	109000
173.52	104000
173.59	3840
173.66	0
174.81	0
174.87	54000
174.94	22800
175.01	0
175.35	0
175.41	53600
175.48	7810
175.55	0
176.22	0
176.29	128000
176.36	14600
176.43	158000
176.49	70500
176.56	68900
176.63	31000
176.7	512
176.76	0
176.83	133000
176.9	176000
176.97	49900
177.04	17500
177.1	0
177.17	53600
177.24	186000
177.31	18700
177.37	140000
177.44	142000
177.51	13200
177.58	82800
177.64	36700
177.71	61800
177.78	2050
177.85	0
178.39	0
178.45	83500
178.52	40200
178.59	0
178.66	0
178.72	18800
178.79	17200
178.86	10900
178.93	34600
178.99	186000
179.06	115000
179.13	2180
179.2	191000
179.26	19100
179.33	0
179.74	0
179.8	101000
179.87	109000
179.94	305000
180.01	158000
180.07	23900
180.14	3840
180.21	0
181.09	0
181.15	18900
181.22	7300
181.29	84100
181.36	3330
181.42	0
182.1	0
182.17	22500
182.24	0
182.3	0
182.37	60400
182.44	187000
182.51	175000
182.57	54500
182.64	81500
182.71	204000
182.78	76000
182.84	128
182.91	0
183.05	0
183.11	49300
183.18	130000
183.25	57100
183.32	640
183.38	0
183.72	0
183.79	21500
183.86	96500
183.92	4610
183.99	63200
184.06	117000
184.13	50600
184.19	0
184.26	0
184.33	88300
184.4	32000
184.46	0
184.53	51800
184.6	101000
184.67	2560
184.73	0
184.8	0
184.87	192000
184.94	29400
185	53900
185.07	345000
185.14	256000
185.21	73500
185.27	223000
185.34	83200
185.41	1280
185.48	0
186.56	0
186.62	256
186.69	0
186.83	0
186.89	21900
186.96	14600
187.03	72100
187.1	29200
187.17	2940
187.23	131000
187.3	7170
187.37	9980
187.44	64000
187.5	2050
187.57	0
187.98	0
188.04	21800
188.11	20200
188.18	43400
188.25	14200
188.31	0
188.58	0
188.65	144000
188.72	81200
188.79	76000
188.85	28200
188.92	3460
188.99	0
189.12	0
189.19	65500
189.26	32500
189.33	0
189.46	0
189.53	33900
189.6	47600
189.66	896
189.73	256000
189.8	27000
189.87	0
189.93	0
190	128
190.07	228000
190.14	32000
190.2	128
190.27	0
190.61	0
190.68	195000
190.74	154000
190.81	15200
190.88	62000
190.95	67600
191.01	34800
191.08	0
191.15	81200
191.22	45200
191.28	144000
191.35	14900
191.42	137000
191.49	52500
191.55	67600
191.62	1410
191.69	0
191.76	116000
191.82	72500
191.89	128
191.96	0
192.23	0
192.3	113000
192.37	52000
192.43	190000
192.5	58000
192.57	0
192.7	0
192.77	138000
192.84	118000
192.91	146000
192.97	6530
193.04	0
193.11	69300
193.18	136000
193.24	65300
193.31	1020
193.38	0
193.45	5120
193.51	114000
193.58	17200
193.65	171000
193.72	40300
193.78	0
194.66	0
194.73	1790
194.8	146000
194.86	136000
194.93	105000
195	6660
195.07	0
195.2	0
195.27	91500
195.34	125000
195.4	2050
195.47	0
195.94	0
196.01	6660
196.08	285000
196.15	155000
196.21	7550
196.28	0
196.69	0
196.75	80400
196.82	22400
196.89	34300
196.96	384
197.02	0
197.09	48300
197.16	2820
197.23	0
197.97	0
198.04	88700
198.11	69900
198.17	640
198.24	0
198.31	74800
198.38	37800
198.44	0
198.85	0
198.92	42000
198.98	52400
199.05	75300
199.12	1410
199.19	0
199.32	0
199.39	89000
199.46	26200
199.52	46500
199.59	640
199.66	0
199.73	128000
199.79	59300
199.86	1280
199.93	0
200.13	0
200.2	92800
200.27	108000
200.33	6020
200.4	0
200.54	0
200.6	213000
200.67	17400
200.74	0
200.94	0
201.01	147000
201.08	35800
201.14	768
201.21	0
201.35	0
201.41	4860
201.48	105000
201.55	5250
201.62	0
201.89	0
201.95	96100
202.02	68200
202.09	768
202.16	0
202.9	0
202.97	50200
203.04	32900
203.1	0
203.24	0
203.31	96100
203.37	45400
203.44	13100
203.51	512
203.58	21900
203.64	3070
203.71	0
203.91	0
203.98	64400
204.05	90100
204.12	1920
204.18	9470
204.25	16900
204.32	640
204.39	57700
204.45	17800
204.52	0
205.2	0
205.26	24700
205.33	63700
205.4	4610
205.47	0
206.95	0
207.02	73500
207.09	57100
207.15	158000
207.22	7040
207.29	48600
207.36	24600
207.42	0
207.49	334000
207.56	83200
207.63	256
207.69	0
207.9	0
207.96	57500
208.03	69900
208.1	896
208.17	0
208.78	0
208.84	73000
208.91	48300
208.98	0
209.11	0
209.18	10400
209.25	59100
209.32	26100
209.38	0
209.45	8830
209.52	93800
209.59	4100
209.65	0
210.33	0
210.4	2180
210.46	109000
210.53	6140
210.6	0
210.73	0
210.8	14700
210.87	63400
210.94	190000
211	14000
211.07	74200
211.14	94200
211.21	1660
211.27	0
211.34	71000
211.41	134000
211.48	14700
211.54	0
211.95	0
212.02	43500
212.08	103000
212.15	3330
212.22	0
212.62	0
212.69	640
212.76	157000
212.83	131000
212.89	129000
212.96	128000
213.03	37600
213.1	119000
213.16	27300
213.23	100000
213.3	11900
213.37	289000
213.43	33900
213.5	0
213.7	0
213.77	146000
213.84	23200
213.91	11000
213.98	120000
214.04	8830
214.11	33300
214.18	6140
214.25	52900
214.31	1410
214.38	0
214.45	19600
214.52	71000
214.58	34700
214.65	0
214.92	0
214.99	108000
215.06	13300
215.12	0
215.19	97000
215.26	8830
215.33	110000
215.39	50200
215.46	0
216	0
216.07	23800
216.14	111000
216.2	3840
216.27	0
216.81	0
216.88	82700
216.95	252000
217.01	66700
217.08	71900
217.15	3840
217.22	87700
217.28	66400
217.35	150000
217.42	128000
217.49	45300
217.55	0
217.62	79100
217.69	7420
217.76	0
217.82	0
217.89	2820
217.96	39000
218.03	384
218.09	0
218.3	0
218.36	67800
218.43	159000
218.5	5120
218.57	0
219.11	0
219.17	768
219.24	61300
219.31	2560
219.38	0
219.45	6020
219.51	20900
219.58	0
219.72	0
219.78	74500
219.85	53500
219.92	640
219.99	138000
220.05	17700
220.12	0
220.8	0
220.86	32400
220.93	58000
221	384
221.07	3970
221.13	70000
221.2	42400
221.27	5500
221.34	0
221.88	0
221.94	98700
222.01	16600
222.08	0
222.69	0
222.75	1280
222.82	34800
222.89	768
222.96	0
223.09	0
223.16	35600
223.23	2180
223.29	0
223.36	0
223.43	22700
223.5	41500
223.56	54900
223.63	1410
223.7	0
223.83	0
223.9	82700
223.97	116000
224.04	20200
224.1	640
224.17	49900
224.24	19100
224.31	0
224.37	52900
224.44	31100
224.51	24600
224.58	152000
224.64	83500
224.71	167000
224.78	126000
224.85	35700
224.91	0
224.98	17700
225.05	83200
225.12	267000
225.19	167000
225.25	78100
225.32	6020
225.39	48400
225.46	21400
225.52	0
225.66	0
225.73	117000
225.79	72600
225.86	512
225.93	0
226	162000
226.06	49700
226.13	13800
226.2	156000
226.27	245000
226.33	62900
226.4	20100
226.47	83100
226.54	2820
226.6	90900
226.67	29600
226.74	33800
226.81	35600
226.87	34400
226.94	58900
227.01	79200
227.08	1020
227.14	0
227.21	31000
227.28	1410
227.35	0
227.41	0
227.48	25500
227.55	47700
227.62	7040
227.68	17700
227.75	0
227.82	80100
227.89	80400
227.95	111000
228.02	130000
228.09	2940
228.16	32600
228.22	169000
228.29	134000
228.36	31000
228.43	384
228.49	40500
228.56	133000
228.63	310000
228.7	215000
228.76	433000
228.83	118000
228.9	115000
228.97	389000
229.03	375000
229.1	300000
229.17	405000
229.24	494000
229.3	318000
229.37	148000
229.44	69300
229.51	151000
229.57	196000
229.64	9860
229.71	0
229.84	0
229.91	256
229.98	0
230.05	0
230.11	118000
230.18	202000
230.25	345000
230.32	58900
230.38	6140
230.45	33300
230.52	39300
230.59	0
230.65	57100
230.72	24600
230.79	76800
230.86	6020
230.93	0
230.99	59800
231.06	53400
231.13	0
231.94	0
232.01	768
232.07	0
232.55	0
232.61	94500
232.68	77600
232.75	1410
232.82	0
232.88	0
232.95	8320
233.02	120000
233.09	193000
233.15	132000
233.22	119000
233.29	10100
233.36	71600
233.42	25700
233.49	0
233.56	104000
233.63	72800
233.69	118000
233.76	109000
233.83	39600
233.9	76700
233.96	248000
234.03	327000
234.1	239000
234.17	325000
234.23	243000
234.3	112000
234.37	525000
234.44	46200
234.5	10100
234.57	255000
234.64	136000
234.71	133000
234.77	68400
234.84	125000
234.91	4100
234.98	130000
235.04	20600
235.11	79700
235.18	63200
235.25	68600
235.31	20100
235.38	48300
235.45	1790
235.52	0
235.58	0
235.65	44400
235.72	59500
235.79	512
235.85	0
235.92	57600
235.99	2820
236.06	0
236.19	0
236.26	101000
236.33	44900
236.39	2690
236.46	127000
236.53	7810
236.6	0
236.73	0
236.8	4740
236.87	17000
236.94	0
237	0
237.07	640
237.14	28800
237.21	256
237.27	9860
237.34	5760
237.41	0
237.75	0
237.81	12500
237.88	62900
237.95	1920
238.02	35600
238.08	107000
238.15	3070
238.22	0
238.29	54700
238.35	67800
238.42	73000
238.49	392000
238.56	645000
238.62	1130000
238.69	682000
238.76	706000
238.83	1090000
238.89	1490000
238.96	1210000
239.03	1640000
239.1	2030000
239.16	2460000
239.23	2350000
239.3	2720000
239.37	2450000
239.43	1510000
239.5	960000
239.57	583000
239.64	638000
239.7	349000
239.77	207000
239.84	391000
239.91	374000
239.97	448000
240.04	364000
240.11	51600
240.18	103000
240.24	133000
240.31	269000
240.38	204000
240.45	111000
240.51	170000
240.58	272000
240.65	151000
240.72	26100
240.78	49500
240.85	39800
240.92	56200
240.99	29300
241.05	93200
241.12	115000
241.19	29700
241.26	169000
241.32	115000
241.39	92000
241.46	9730
241.53	84200
241.59	43300
241.66	640
241.73	256
241.8	0
241.86	0
241.93	13800
242	218000
242.07	42400
242.13	252000
242.2	27300
242.27	0
243.55	0
243.62	48400
243.69	44500
243.76	640
243.82	0
243.96	0
244.03	108000
244.09	12700
244.16	84500
244.23	47600
244.3	256
244.36	150000
244.43	130000
244.5	3070
244.57	0
244.84	0
244.9	98100
244.97	114000
245.04	42500
245.11	79400
245.17	67300
245.24	258000
245.31	185000
245.38	150000
245.44	90900
245.51	8960
245.58	0
246.05	0
246.12	79100
246.19	58500
246.25	768
246.32	0
246.66	0
246.73	12300
246.79	163000
246.86	7940
246.93	0
247.13	0
247.2	39800
247.27	104000
247.33	2940
247.4	0
248.41	0
248.48	81700
248.55	77800
248.62	896
248.69	0
248.89	0
248.96	384
249.02	128000
249.09	8700
249.16	0
249.23	99100
249.29	58200
249.36	34700
249.43	71800
249.5	1660
249.56	136000
249.63	76400
249.7	7550
249.77	173000
249.83	56200
249.9	111000
249.97	200000
250.04	290000
250.1	475000
250.17	120000
250.24	156000
250.31	279000
250.37	248000
250.44	139000
250.51	390000
250.58	135000
250.64	8320
250.71	138000
250.78	12700
250.85	238000
250.91	34700
250.98	49200
251.05	16300
251.12	51200
251.18	62100
251.25	17900
251.32	15000
251.39	0
252.06	0
252.13	57900
252.2	44900
252.26	0
252.33	115000
252.4	7680
252.47	0
252.53	0
252.6	71800
252.67	7420
252.74	0
253.01	0
253.07	41600
253.14	64500
253.21	1280
253.28	0
253.48	0
253.55	8960
253.61	34400
253.68	2430
253.75	0
254.7	0
254.76	46900
254.83	47700
254.9	256
254.97	0
255.03	249000
255.1	136000
255.17	2300
255.24	19200
255.3	5760
255.37	314000
255.44	32400
255.51	0
255.91	0
255.98	32000
256.05	9470
256.11	0
256.18	0
256.25	4610
256.32	28900
256.38	0
256.45	29200
256.52	78000
256.59	1410
256.65	0
257.06	0
257.13	111000
257.19	21900
257.26	0
257.33	148000
257.4	32300
257.46	0
257.8	0
257.87	82400
257.94	13200
258	0
258.75	0
258.81	18600
258.88	94200
258.95	3070
259.02	0
259.08	70500
259.15	11000
259.22	115000
259.29	24500
259.35	0
260.1	0
260.16	86300
260.23	39300
260.3	153000
260.37	20900
260.43	0
260.57	0
260.64	77200
260.71	34100
260.77	15600
260.84	5250
260.91	57200
260.98	113000
261.04	48100
261.11	474000
261.18	134000
261.25	30500
261.31	184000
261.38	196000
261.45	151000
261.52	5120
261.58	18800
261.65	178000
261.72	181000
261.79	203000
261.85	373000
261.92	28300
261.99	41500
262.06	21800
262.12	58900
262.19	54300
262.26	121000
262.33	205000
262.39	73500
262.46	48800
262.53	43900
262.6	93100
262.66	70500
262.73	106000
262.8	2050
262.87	0
263.27	0
263.34	60200
263.41	5500
263.47	0
263.54	0
263.61	128
263.68	59700
263.74	51100
263.81	256
263.88	51200
263.95	6020
264.01	0
264.96	0
265.03	163000
265.09	56200
265.16	0
266.65	0
266.71	87200
266.78	49300
266.85	0
266.98	0
267.05	125000
267.12	62900
267.19	99300
267.26	57900
267.32	768
267.39	127000
267.46	41700
267.53	209000
267.59	131000
267.66	1920
267.73	0
267.8	0
267.86	4610
267.93	52200
268	1660
268.07	0
268.2	0
268.27	184000
268.34	92400
268.4	512
268.47	0
268.81	0
268.88	34100
268.94	7550
269.01	0
269.08	139000
269.15	60300
269.21	232000
269.28	36500
269.35	30500
269.42	17300
269.48	0
270.16	0
270.23	63900
270.29	7940
270.36	0
270.83	0
270.9	63600
270.97	309000
271.04	29600
271.1	0
271.24	0
271.31	512
271.37	71800
271.44	213000
271.51	49400
271.58	152000
271.64	7040
271.71	0
272.99	0
273.06	68600
273.13	89100
273.2	75800
273.26	2180
273.33	0
273.4	96600
273.47	50200
273.54	139000
273.6	53300
273.67	58600
273.74	22900
273.81	0
273.87	25000
273.94	1280
274.01	0
274.21	0
274.28	6400
274.35	87300
274.41	3580
274.48	68400
274.55	6910
274.62	0
275.22	0
275.29	11000
275.36	141000
275.43	9220
275.49	0
276.64	0
276.71	47600
276.78	72500
276.84	16400
276.91	269000
276.98	31500
277.05	21400
277.11	29200
277.18	69300
277.25	68400
277.32	145000
277.38	176000
277.45	7810
277.52	91400
277.59	37300
277.65	0
277.92	0
277.99	78200
278.06	43300
278.13	30900
278.19	1660
278.26	0
278.33	0
278.4	27000
278.46	55700
278.53	30200
278.6	150000
278.67	21100
278.73	16800
278.8	84200
278.87	234000
278.94	408000
279	452000
279.07	252000
279.14	67200
279.21	550000
279.27	359000
279.34	535000
279.41	402000
279.48	787000
279.54	1100000
279.61	1390000
279.68	2270000
279.75	3800000
279.82	5390000
279.88	6820000
279.95	8330000
280.02	7360000
280.09	8820000
280.15	7290000
280.22	9360000
280.29	9380000
280.36	9680000
280.42	8390000
280.49	6770000
280.56	7080000
280.63	5260000
280.69	3250000
280.76	2010000
280.83	2140000
280.9	1750000
280.96	1760000
281.03	1650000
281.1	1820000
281.17	1520000
281.23	2150000
281.3	2230000
281.37	1630000
281.44	1780000
281.5	1490000
281.57	1340000
281.64	1230000
281.71	714000
281.77	180000
281.84	115000
281.91	143000
281.98	696000
282.04	527000
282.11	187000
282.18	214000
282.25	162000
282.31	206000
282.38	117000
282.45	62000
282.52	152000
282.58	162000
282.65	27500
282.72	180000
282.79	16000
282.85	640
282.92	38500
282.99	68200
283.06	11100
283.12	26800
283.19	274000
283.26	188000
283.33	75900
283.39	37000
283.46	72800
283.53	8190
283.6	15900
283.66	11700
283.73	167000
283.8	116000
283.87	128000
283.93	233000
284	9980
284.07	640
284.14	896
284.2	0
284.27	86800
284.34	35500
284.41	116000
284.47	12400
284.54	128
284.61	128
284.68	0
284.74	128
284.81	0
284.88	0
284.95	48100
285.01	74200
285.08	1660
285.15	2180
285.22	69900
285.28	3070
285.35	0
285.89	0
285.96	94700
286.03	14000
286.09	36500
286.16	68600
286.23	640
286.3	3710
286.36	50200
286.43	1410
286.5	0
286.64	0
286.7	512
286.77	0
286.97	0
287.04	18600
287.11	82800
287.18	1920
287.24	37400
287.31	8450
287.38	10600
287.45	73200
287.51	2690
287.58	0
287.65	69100
287.72	11400
287.78	0
287.92	0
287.99	45800
288.05	188000
288.12	32600
288.19	5120
288.26	0
288.32	10100
288.39	512
288.46	0
288.53	45200
288.59	31700
288.66	0
288.93	0
289	136000
289.07	38800
289.13	0
289.2	47500
289.27	11700
289.34	256
289.4	106000
289.47	134000
289.54	7420
289.61	0
290.08	0
290.15	32400
290.21	38300
290.28	0
290.69	0
290.75	126000
290.82	17000
290.89	0
290.96	127000
291.02	148000
291.09	141000
291.16	64800
291.23	65400
291.29	1020
291.36	0
291.97	0
292.04	54500
292.1	35500
292.17	0
292.31	0
292.37	50900
292.44	118000
292.51	3330
292.58	0
292.64	0
292.71	78100
292.78	9220
292.85	0
293.32	0
293.39	384
293.46	32900
293.52	161000
293.59	43100
293.66	65400
293.73	896
293.79	0
293.86	0
293.93	23300
294	75800
294.06	2050
294.13	0
294.87	0
294.94	17200
295.01	80600
295.08	109000
295.14	2300
295.21	94700
295.28	57000
295.35	56700
295.41	64500
295.48	34200
295.55	0
296.16	0
296.22	8580
296.29	87900
296.36	78000
296.43	108000
296.49	3200
296.56	0
296.63	0
296.7	84500
296.76	78300
296.83	8190
296.9	5630
296.97	101000
297.03	5250
297.1	116000
297.17	7550
297.24	0
298.11	0
298.18	117000
298.25	25600
298.32	122000
298.38	6530
298.45	0
298.92	0
298.99	29200
299.06	76200
299.13	3330
299.19	0
299.46	0
299.53	55000
299.6	255000
299.67	17200
299.73	0
299.8	44800
299.87	2690
299.94	0
300.21	0
300.28	69400
300.34	48800
300.41	0
300.48	10900
300.55	4220
300.61	384
300.68	85500
300.75	4740
300.82	0
300.88	146000
300.95	15900
301.02	52700
301.09	336000
301.15	246000
301.22	65700
301.29	377000
301.36	266000
301.42	207000
301.49	228000
301.56	1240000
301.63	1150000
301.69	2050000
301.76	2570000
301.83	3870000
301.9	6140000
301.96	6170000
302.03	4950000
302.1	4660000
302.17	5190000
302.23	6790000
302.3	5070000
302.37	4570000
302.44	5010000
302.5	5410000
302.57	4410000
302.64	3780000
302.71	1820000
302.77	829000
302.84	655000
302.91	935000
302.98	943000
303.04	1230000
303.11	1770000
303.18	1430000
303.25	2080000
303.31	1650000
303.38	1490000
303.45	1270000
303.52	850000
303.58	671000
303.65	232000
303.72	177000
303.79	62200
303.85	79200
303.92	178000
303.99	29800
304.06	129000
304.12	120000
304.19	62100
304.26	111000
304.33	89600
304.39	249000
304.46	181000
304.53	531000
304.6	281000
304.66	96000
304.73	512
304.8	13800
304.87	22300
304.93	0
305.14	0
305.2	7550
305.27	67500
305.34	8320
305.41	256
305.47	0
305.68	0
305.74	22400
305.81	28900
305.88	0
305.95	62200
306.01	20900
306.08	0
306.22	0
306.28	21000
306.35	15600
306.42	113000
306.49	19800
306.55	0
307.1	0
307.16	22800
307.23	73700
307.3	1660
307.37	0
307.43	0
307.5	39400
307.57	21400
307.64	0
308.24	0
308.31	128
308.38	0
308.78	0
308.85	128
308.92	0
309.26	0
309.32	42500
309.39	3070
309.46	0
309.86	0
309.93	129000
310	17900
310.07	66800
310.13	35800
310.2	45300
310.27	116000
310.34	35700
310.4	512
310.47	0
310.61	0
310.67	89600
310.74	109000
310.81	2560
310.88	0
311.28	0
311.35	118000
311.42	9470
311.48	0
312.02	0
312.09	47700
312.16	54000
312.23	13800
312.29	1150
312.36	0
312.77	0
312.83	69500
312.9	9470
312.97	134000
313.04	11300
313.1	0
313.17	75400
313.24	7680
313.31	0
313.37	0
313.44	8830
313.51	167000
313.58	17900
313.64	120000
313.71	61700
313.78	384
313.85	0
314.19	0
314.25	61100
314.32	41200
314.39	256
314.46	0
314.52	0
314.59	18400
314.66	26200
314.73	0
314.79	60000
314.86	29100
314.93	0
315.13	0
315.2	138000
315.27	8960
315.33	0
316.82	0
316.89	23900
316.95	512
317.02	0
318.17	0
318.24	82100
318.3	31000
318.37	24700
318.44	84900
318.51	32500
318.57	106000
318.64	9980
318.71	0
318.84	0
318.91	29800
318.98	6270
319.05	1410
319.11	19300
319.18	640
319.25	211000
319.32	166000
319.38	46000
319.45	384
319.52	0
320.26	0
320.33	2050
320.4	79200
320.46	2940
320.53	0
320.6	56500
320.67	32100
320.73	0
320.8	0
320.87	54000
320.94	32100
321	0
321.21	0
321.27	10800
321.34	72600
321.41	73300
321.48	139000
321.55	3970
321.61	0
322.15	0
322.22	19800
322.29	512
322.36	0
322.63	0
322.69	50200
322.76	27900
322.83	256
322.9	0
323.17	0
323.23	144000
323.3	31400
323.37	62000
323.44	2300
323.5	63000
323.57	26800
323.64	116000
323.71	208000
323.77	53500
323.84	133000
323.91	302000
323.98	436000
324.04	316000
324.11	253000
324.18	842000
324.25	291000
324.31	224000
324.38	295000
324.45	316000
324.52	94500
324.58	33800
324.65	29600
324.72	12700
324.79	2690
324.85	0
324.92	0
324.99	9340
325.06	2690
325.12	112000
325.19	71800
325.26	188000
325.33	245000
325.39	101000
325.46	121000
325.53	31400
325.6	0
325.66	6780
325.73	140000
325.8	7550
325.87	0
326.47	0
326.54	111000
326.61	65900
326.68	65300
326.74	211000
326.81	103000
326.88	41600
326.95	0
327.01	67700
327.08	94000
327.15	58100
327.22	66800
327.28	113000
327.35	107000
327.42	77400
327.49	88800
327.55	3200
327.62	162000
327.69	88300
327.76	1280
327.82	0
328.16	0
328.23	92900
328.3	223000
328.36	52600
328.43	0
328.5	0
328.57	70000
328.64	17500
328.7	0
328.97	0
329.04	14500
329.11	69300
329.18	27400
329.24	37800
329.31	54700
329.38	27100
329.45	72100
329.51	81800
329.58	114000
329.65	253000
329.72	12500
329.78	0
329.85	0
329.92	60400
329.99	36700
330.05	61800
330.12	7940
330.19	52200
330.26	8060
330.32	0
330.39	107000
330.46	138000
330.53	43900
330.59	0
330.93	0
331	47000
331.07	15900
331.13	0
331.2	0
331.27	221000
331.34	116000
331.4	108000
331.47	3840
331.54	76700
331.61	21500
331.67	0
332.01	0
332.08	5250
332.15	86900
332.21	3460
332.28	0
332.62	0
332.69	195000
332.75	19200
332.82	0
332.89	0
332.96	7420
333.02	24800
333.09	0
333.63	0
333.7	9600
333.77	14200
333.83	0
334.1	0
334.17	26500
334.24	768
334.31	6400
334.37	53600
334.44	1540
334.51	0
334.58	0
334.64	91900
334.71	5890
334.78	0
334.85	0
334.91	5760
334.98	59300
335.05	31500
335.12	21300
335.18	12200
335.25	126000
335.32	52700
335.39	53300
335.45	24100
335.52	76900
335.59	4610
335.66	149000
335.72	35600
335.79	0
335.86	0
335.93	640
335.99	0
336.06	53400
336.13	50200
336.2	3330
336.27	188000
336.33	11000
336.4	0
336.47	213000
336.54	29300
336.6	152000
336.67	67200
336.74	73000
336.81	38300
336.87	28800
336.94	33700
337.01	0
337.08	0
337.14	128
337.21	0
337.28	0
337.35	45600
337.41	46500
337.48	384
337.55	0
337.95	0
338.02	31500
338.09	71300
338.16	1660
338.22	768
338.29	0
339.03	0
339.1	9220
339.17	95900
339.24	15100
339.3	128
339.37	0
339.78	0
339.84	125000
339.91	60700
339.98	5120
340.05	0
340.59	0
340.65	18100
340.72	9090
340.79	0
340.86	896
340.92	11500
340.99	0
341.06	30600
341.13	14500
341.19	0
341.6	0
341.67	130000
341.73	50800
341.8	0
342.07	0
342.14	40600
342.21	214000
342.27	30300
342.34	0
342.41	768
342.48	9090
342.54	0
342.61	123000
342.68	121000
342.75	118000
[truncated: 4,528 more rows]

## Sheet: Panel d
MS
#	m/z	Res.	S/N	I	FWHM
1	284.296	40000	2.8	103	0.0071
2	334.292	40000	2.8	105	0.0084
3	386.275	40000	3	110	0.0097
4	409.248	40000	10.8	399	0.0102
5	436.254	40000	20.8	772	0.0109
6	437.259	40000	6.9	256	0.0109
7	455.224	40000	4.5	168	0.0114
8	625.35	40000	3.1	117	0.0156
9	630.364	40000	13.3	493	0.0158
10	630.865	40000	10.5	388	0.0158
11	631.369	40000	5.6	209	0.0158
12	631.869	40000	3.8	140	0.0158
13	636.872	40000	7.9	294	0.0159
14	637.38	40000	7.4	274	0.0159
15	644.362	40000	4.8	178	0.0161
16	644.854	40000	57.2	2122	0.0161
17	645.355	40000	51	1892	0.0161
18	645.858	40000	20.6	766	0.0161
19	646.369	40000	8.7	324	0.0162
20	646.86	40000	3.5	129	0.0162
21	653.24	40000	5.4	200	0.0163
22	653.337	40000	3.5	128	0.0163
23	653.367	40000	999.8	37108	0.0163
24	653.392	40000	3.7	137	0.0163
25	653.519	40000	6.4	236	0.0163
26	653.601	40000	7.3	272	0.0163
27	653.781	40000	4.4	164	0.0163
28	653.825	40000	5.9	218	0.0163
29	653.868	40000	828.6	30755	0.0163
30	654.117	40000	12.2	454	0.0164
31	654.369	40000	319.9	11874	0.0164
32	654.87	40000	105.9	3929	0.0164
33	655.372	40000	24.8	919	0.0164
34	655.87	40000	4.3	161	0.0164
35	664.354	40000	8.5	314	0.0166
36	664.854	40000	6.6	245	0.0166
37	665.355	40000	8.4	313	0.0166
38	665.846	40000	2.8	102	0.0166
39	672.339	40000	48.3	1792	0.0168
40	672.841	40000	46.6	1729	0.0168
41	673.342	40000	20.5	760	0.0168
42	673.844	40000	7.1	262	0.0168
43	673.878	40000	4.3	158	0.0168
44	674.872	40000	17.1	633	0.0169
45	675.374	40000	6.9	255	0.0169
46	675.875	40000	3.7	136	0.0169
47	679.827	40000	4.2	156	0.017
48	680.327	40000	16	592	0.017
49	680.827	40000	14.2	528	0.017
50	681.325	40000	10	372	0.017
51	681.827	40000	5.1	188	0.017
52	682.331	40000	2.7	100	0.0171
53	798.414	40000	3.5	131	0.02
54	897.484	40000	3.2	118	0.0224
55	961.481	40000	4.6	171	0.024
56	1044.55	40000	9.6	356	0.0261
57	1045.56	40000	7.3	271	0.0261

## Sheet: Panel e
MS/MS
#	m/z	Res.	S/N	I	FWHM
1	106.858	40000	23.6	189	0.0027
2	106.863	40000	15	120	0.0027
3	166.257	40000	13.4	107	0.0042
4	167.521	40000	13.9	111	0.0042
5	234.174	40000	21.6	173	0.0059
6	234.185	40000	125.3	1002	0.0059
7	234.194	40000	39.5	316	0.0059
8	235.138	40000	17.4	139	0.0059
9	235.191	40000	35	280	0.0059
10	235.728	40000	17.6	141	0.0059
11	243.108	40000	38	304	0.0061
12	243.117	40000	21.1	169	0.0061
13	261.885	40000	17.6	141	0.0065
14	262.115	40000	20.6	165	0.0066
15	262.122	40000	20.6	165	0.0066
16	262.18	40000	227.8	1822	0.0066
17	263.136	40000	39	312	0.0066
18	263.184	40000	31.8	254	0.0066
19	267.154	40000	18.6	149	0.0067
20	292.125	40000	20.3	162	0.0073
21	344.122	40000	12.8	102	0.0086
22	345.252	40000	43.6	349	0.0086
23	346.168	40000	16.5	132	0.0087
24	351.986	40000	14.6	117	0.0088
25	355.224	40000	19.5	156	0.0089
26	361.147	40000	38.4	307	0.009
27	363.798	40000	14	112	0.0091
28	371.135	40000	16.3	130	0.0093
29	373.152	40000	12.9	103	0.0093
30	377.217	40000	32.3	258	0.0094
31	378.175	40000	23.8	190	0.0095
32	381.251	40000	32.3	258	0.0095
33	390.154	40000	20.6	165	0.0098
34	390.176	40000	39.6	317	0.0098
35	391.18	40000	45.5	364	0.0098
36	391.196	40000	37.3	298	0.0098
37	406.156	40000	23.1	185	0.0102
38	406.173	40000	106.5	852	0.0102
39	407.173	40000	33.5	268	0.0102
40	409.246	40000	211.1	1689	0.0102
41	410.254	40000	30.9	247	0.0103
42	419.194	40000	26.8	214	0.0105
43	426.206	40000	18.9	151	0.0107
44	427.217	40000	19.1	153	0.0107
45	434.17	40000	22.6	181	0.0109
46	460.218	40000	14.1	113	0.0115
47	461.208	40000	19.9	159	0.0115
48	488.214	40000	50.8	406	0.0122
49	491.188	40000	40.6	325	0.0123
50	492.191	40000	17.4	139	0.0123
51	505.237	40000	69	552	0.0126
52	505.277	40000	23.5	188	0.0126
53	508.221	40000	32.8	262	0.0127
54	508.319	40000	68.6	549	0.0127
55	509.259	40000	19.3	154	0.0127
56	509.314	40000	25.8	206	0.0127
57	509.33	40000	17.4	139	0.0127
58	512.873	40000	13	104	0.0128
59	519.197	40000	15	120	0.013
60	520.217	40000	36	288	0.013
61	521.072	40000	13.4	107	0.013
62	521.236	40000	18.5	148	0.013
63	525.242	40000	71.3	570	0.0131
64	528.32	40000	24.1	193	0.0132
65	529.319	40000	17.9	143	0.0132
66	536.21	40000	25.3	202	0.0134
67	537.213	40000	29	232	0.0134
68	537.245	40000	27.3	218	0.0134
69	539.23	40000	14.9	119	0.0135
70	539.252	40000	31	248	0.0135
71	553.238	40000	123.9	991	0.0138
72	554.221	40000	14.3	114	0.0139
73	554.242	40000	54.8	438	0.0139
74	556.315	40000	22.3	178	0.0139
75	571.305	40000	31	248	0.0143
76	572.249	40000	19.4	155	0.0143
77	590.251	40000	21.1	169	0.0148
78	590.276	40000	14.6	117	0.0148
79	601.251	40000	13.9	111	0.015
80	601.314	40000	14	112	0.015
81	602.308	40000	14	112	0.0151
82	619.258	40000	26.8	214	0.0155
83	619.325	40000	49.4	395	0.0155
84	619.361	40000	19.4	155	0.0155
85	624.306	40000	26.9	215	0.0156
86	625.33	40000	12.9	103	0.0156
87	635.285	40000	14.5	116	0.0159
88	636.307	40000	18.4	147	0.0159
89	636.369	40000	94.9	759	0.0159
90	637.279	40000	15.1	121	0.0159
91	637.378	40000	36.4	291	0.0159
92	638.262	40000	19.6	157	0.016
93	651.939	40000	13.3	106	0.0163
94	652.31	40000	69.9	559	0.0163
95	653.308	40000	55.3	442	0.0163
96	654.365	40000	13.8	110	0.0164
97	655.281	40000	29.3	234	0.0164
98	656.305	40000	18.8	150	0.0164
99	665.271	40000	24.8	198	0.0166
100	666.264	40000	22.8	182	0.0167
101	670.362	40000	22	176	0.0168
102	671.363	40000	20	160	0.0168
103	672.314	40000	35.3	282	0.0168
104	672.352	40000	14.6	117	0.0168
105	683.289	40000	20.9	167	0.0171
106	687.383	40000	21.3	170	0.0172
107	688.342	40000	27.3	218	0.0172
108	700.307	40000	38.8	310	0.0175
109	701.302	40000	16.4	131	0.0175
110	703.295	40000	15.5	124	0.0176
111	715.371	40000	31.5	252	0.0179
112	732.401	40000	26	208	0.0183
113	733.396	40000	26.6	213	0.0183
114	734.387	40000	26.9	215	0.0184
115	748.398	40000	12.8	102	0.0187
116	750.382	40000	13.3	106	0.0188
117	750.413	40000	259.5	2076	0.0188
118	751.389	40000	16.9	135	0.0188
119	751.417	40000	116.8	934	0.0188
120	752.424	40000	27.4	219	0.0188
121	755.357	40000	12.6	101	0.0189
122	761.38	40000	14.4	115	0.019
123	762.377	40000	28.9	231	0.0191
124	766.389	40000	38.1	305	0.0192
125	771.387	40000	19.4	155	0.0193
126	772.376	40000	23.3	186	0.0193
127	781.395	40000	38.1	305	0.0195
128	782.35	40000	34.1	273	0.0196
129	783.361	40000	40.6	325	0.0196
130	784.353	40000	31.4	251	0.0196
131	798.418	40000	44.9	359	0.02
132	799.377	40000	135.4	1083	0.02
133	799.416	40000	59.5	476	0.02
134	800.379	40000	16.9	135	0.02
135	801.385	40000	21.8	174	0.02
136	861.454	40000	15.3	122	0.0215
137	863.432	40000	14.5	116	0.0216
138	879.396	40000	18.8	150	0.022
139	879.478	40000	24.8	198	0.022
140	880.459	40000	54.6	437	0.022
141	880.49	40000	22.3	178	0.022
142	881.472	40000	71.3	570	0.022
143	897.43	40000	20	160	0.0224
144	897.484	40000	219.8	1758	0.0224
145	898.485	40000	153.8	1230	0.0225
146	899.489	40000	57.3	458	0.0225
147	908.448	40000	15.1	121	0.0227
148	910.453	40000	18.8	150	0.0228
149	913.452	40000	160.8	1286	0.0228
150	914.46	40000	21.5	172	0.0229
151	915.437	40000	13.4	107	0.0229
152	915.464	40000	19.3	154	0.0229
153	916.48	40000	19.1	153	0.0229
154	961.478	40000	18.5	148	0.024
155	962.484	40000	30.6	245	0.0241
156	1008.52	40000	15.3	122	0.0252
157	1026.53	40000	16.5	132	0.0257
158	1027.53	40000	53.9	431	0.0257
159	1028.54	40000	38.9	311	0.0257
160	1044.55	40000	274.1	2193	0.0261
161	1045.55	40000	230.4	1843	0.0261
162	1046.55	40000	63.6	509	0.0262
163	1047.55	40000	23.1	185	0.0262
164	1047.58	40000	12.9	103	0.0262
